# Supplementary material for: Distinct evolutionary trajectories of V1R clades across mouse species
Source: BMC Evol Biol. 2020 Aug 8;20:99. doi: 10.1186/s12862-020-01662-z (PMC7414754; doi:10.1186/s12862-020-01662-z)
Supplement: Supplementary file 9 — Additional File 9. Multiple sequence alignment of all 6 Mus species’ V1R peptide sequences. (fasta) [file 12862_2020_1662_MOESM9_ESM.txt]

>74-c
-MGIII-----------LL--------------------------LRIKQQLIWMWRHLY
------------------------------------------------------------
-------------------------------------------------------GIR--
------------MAFE---------NIVL---GI---------FLFS-------------
---QIAMGII------------GNSLILVYYVSLKLTG---K-----YLMPKDL-IIEHL
-------TFANCLFIISKGIPQTL------------SNYGYKNFLDDFGCKLIIYTYRI-
---TRGMSLYAMCLLSCF-------QAITISPNYS-RWM-MFKHRAN------KYLGPSC
SLS---------WLVQLFLNILAATRVSGPHYNKNTTN-RMNLGYCSSF-ASGNFATALY
LFLLCFCDGLCL-----------GLMA-YSSVSMVSILYRHKKQ----VKHIHSAQHF--
---LKVSPEDRATQTILILVCTFVL---SYSYSSILIIFTTY------------SKYP--
--MLW-----------VVS------------------IFTFLEI----------------
---C--FP-----------------------I-F--C---P--------------FV---
--------L-------------------------------ISS------MKSR-------
----S-SILLPCF-------------------------GKR-------------------
------------------------------------------------------------
------------------------------------------------------------
-------------
>74.7-s
------------------------------------------------------------
------------------------------------------------------------
------------------------------------------------------------
------------MAFE---------NIVL---GI---------FLFS-------------
---QIAMGII------------GNSLILVYYVSLKLTG---K-----YLMPKDL-IIEHL
-------TFANCLFIISKGIPQTL------------SNYGYKNFLDDFGCKLIIYAYRI-
---TRGMSLYAMCLLSCF-------QAITISPNYS-RWM-MFKHRAT------KYLGPSC
SLS---------WLVQLFLNILAAARVSGPHYNKNTTN-RMNLGYCSSF-ASGNFATALY
LFLLCFCDGLCL-----------GLMA-YSSVSMVSILYRHKKQ----VKHIHSAQHF--
---LKVSPEDRATQTILILVCTFVL---SYSYSSILIIFTTY------------SKYP--
--MPW-----------VVS------------------IFTFLEI----------------
---C--FP-----------------------I-F--C---P--------------FV---
--------L-------------------------------ISS------MKSR-------
----S-SILLPCF-------------------------GKR-------------------
------------------------------------------------------------
------------------------------------------------------------
-------------
>74.1-s
-MDIII-----------LL--------------------------LRIKQQLIWMWKHLY
------------------------------------------------------------
-------------------------------------------------------GIR--
------------MAFE---------NIVL---GI---------FLFS-------------
---QIAMGII------------GNSLILVYYVSLKLTG---K-----YLMPKDL-IIEHL
-------TFANCLFIISKGIPQTL------------SNYGYKNFLDDFGCKLIIYAYRI-
---TRGMSLYAMCLLSCF-------QAITISPNYS-RWM-MFKHRAT------KYLGPSC
SLS---------WLVQLFLNILAAARVSGPHYNKNTTN-RMNLGYCSSF-ASGNFATALY
LFLLCFCDGLCL-----------GLMA-YSSVSMVSILYRHKKQ----VKHIHSAQHF--
---LKVSPEDRATQTILILVCTFVL---SYSYSSILIIFTTY------------SKYP--
--MLW-----------VVS------------------IFTFLEI----------------
---C--FP-----------------------I-F--C---P--------------FV---
--------L-------------------------------ISS------MKSR-------
----S-SILLPCF-------------------------GKR-------------------
------------------------------------------------------------
------------------------------------------------------------
-------------
>74.1-x
-MDIII-----------LL--------------------------LRIKQQLIWMWKHLY
------------------------------------------------------------
-------------------------------------------------------GIR--
------------MAFE---------NIVL---GI---------FLFF-------------
---QIAMGII------------GNSLILVYYVSLKLTG---K-----YLMPKDL-IIEHL
-------TFANCLFIISKGIPQTL------------SNYGYKNFLDDFGCKLIIYAYRI-
---TRGMSLYAMCLLSCF-------QAITISPNYS-RWM-MFKHRAT------KYLGPSC
SLS---------WLVQLFLNILAAARVSGPHYNKNTTN-RMNLGYCSSF-ASGNFATALY
LFLLCFCDGLCL-----------GLMA-YSSVSMVSILYRHKKQ----VKHIHSAQHF--
---LKVSPEDRATQTILILVCTFVL---SYSYSSILIIFTTY------------SKYP--
--MLW-----------VVS------------------IFTFLEI----------------
---C--FP-----------------------I-F--C---P--------------FV---
--------L-------------------------------ISS------MKSR-------
----S-SILLPCF-------------------------GKR-------------------
-------------------------------ELSQRIR----------------------
------------------------------------------------------------
-------------
>74-m
------------------------------------------------------------
------------------------------------------------------------
------------------------------------------------------------
------------MAFE---------NIVL---GI---------FLFF-------------
---QIAMGII------------GNSLILVYYVSLKLTG---K-----YLMPKDL-IIEHL
-------TFANCLFIISKGIPQTL------------SNYGYKNFLDDFGCKLIIYAYRI-
---TRGMSLYAMCLLCCF-------QAITISPNYS-RWM-MFKHRAT------KYLGPSC
SLC---------WLVQLFLNILAAARVSGPHYNKNTIN-RMHLGYCSSF-ASGNFATALY
LFLLCFCDGLCL-----------GLMA-YSSVSMVSILYRHKKQ----VKHIHSAQHF--
---LKVSPEDRATQTILILVCTFVL---SYLYSSILIIFTTY------------SKYP--
--MLW-----------VVS------------------IFTFLEI----------------
---C--FP-----------------------I-F--C---P--------------FV---
--------L-------------------------------ISS------MKSR-------
----S-SILLPCF-------------------------GKR-------------------
------------------------------------------------------------
------------------------------------------------------------
-------------
>74.2-x
-MDIII-----------LL--------------------------LRIKQQLIWMWKHLY
------------------------------------------------------------
-------------------------------------------------------GIR--
------------MAFE---------NIVL---GI---------FLFF-------------
---QIAMGII------------GNSLILVYYVSLKLTG---K-----YLMPKDL-IIEHL
-------TFANCLFIISKGIPQTL------------SNYGYKNFLDDFGCKLIIYAYRI-
---TRGMSLYAMCLLSCF-------QAITISPNYS-RWM-MFKHRAT------KYLGPSC
SLS---------WLVQLFLNILAAARVSGPHYNKNTTN-RMNLGYCSSF-ASGNFATALY
LFLLCFCDGLCL-----------GLMA-YSSVSMVSILYRHKKQ----VKHIHSAQHF--
---LKVSPEDRAMKTILILVCTFVL---SYSFSSIVAVFTTY------------SKYP--
--LLW-----------RIS------------------VFTLIEI----------------
---C--FP-----------------------I-C--C---P--------------FV---
--------L-------------------------------ISN------MKSR-------
----S-SVFLPCF-------------------------CKR-------------------
------------------------------------------------------------
------------------------------------------------------------
-------------
>74.1-p
---------------------------------------------------------MLY
------------------------------------------------------------
-------------------------------------------------------GIW--
------------MAFE---------NIVL---GI---------FLFS-------------
---QIAMGII------------GNSSILAYYVSLKLTG---K-----YLMPKDL-IIEHL
-------TFANYLFIISKGIPQTL------------SDYGYKNFLDDFGCKLIMYIYRI-
---TRGMSLYAMCLLSCF-------QAITISPNYS-RWM-MFKHRAT------KYLGSSC
SLS---------WLVQLFLNILTAARVSGPHYNKNTTN-GMIHGYCSWF-ASGNFATVLY
LFLLCFCDGLCL-----------GLMA-YSSVSMVSILYRHKKQ----VKHIHSAQHF--
---LKVSPEDRATKTILILVCTFVL---SYSFSSILVIFTTY------------SKYP--
--MLW-----------VVS------------------VFTFLEI----------------
---C--FP-----------------------I-F--C---P--------------FV---
--------L-------------------------------ISS------MKSR-------
----F-SILLPCF-------------------------GKR-------------------
------------------------------------------------------------
------------------------------------------------------------
-------------
>74.2-p
---------------------------------------------------------MLY
------------------------------------------------------------
-------------------------------------------------------GIW--
------------MAFE---------NIVL---GI---------FLFS-------------
---QIAMGII------------GNSSILAYYVSLKLTG---K-----YLMPKDL-IIEHL
-------TFANYLFIISKGIPQTL------------SDYGYKNFLDDFGCKLIMYIYRI-
---TRGMSLYAMCLLSCF-------QAITISPNYS-RWM-MFKHRAT------KYLGSSC
SLS---------WLVQLFLNILTAARVSG-----------------------------LP
VAYACLKD----------------------------------------------------
------------------------------------------------------------
------------------------------------------------------------
------------------------------------------------------------
------------------------------------------------------------
------------------------------------------------------------
------------------------------------------------------------
------------------------------------------------------------
-------------
>74-z
-MG---------------------------------------------------------
------------------------------------------------------------
-------------------------------------------------------GIR--
------------MAFE---------NIVL---GI---------FLFF-------------
---QIAMGII------------GNSLILVYYVSLKLTG---K-----YLMPKDL-IIEHL
-------TFANCLFIISKGIPQTL------------SNYGYKNFLDDFGCKLIIYAYRI-
---TRGMSLYAMCLLSCF-------QAITISPNYS-RWM-MFKHRAT------KYLGPSC
SLS---------WLVQLFLNILAAARVSGPHYNKNTTN-RMNLGYCSSF-ASGNFATALY
LFLLCFCDGLCL-----------GLMA-CSSVSMVSMLYRHKKQ----VKHIHSAQDF--
---LKVSPEIRAMKTILILVCTFIL---SYSFSSMVAIVTAY------------SKYP--
--ELW-----------GVS------------------VFTFLEI----------------
---C--FP-----------------------I-F--C---P--------------FV---
--------L-------------------------------ISN------MKPI-------
----S-NLFLPCF-------------------------HNN-------------------
-------------------------------FLKE-------------------------
------------------------------------------------------------
-------------
>80.1-m
------------------------------------------------------------
------------------------------------------------------------
------------------------------------------------------------
------------MAFE---------NIAL---GI---------FLFS-------------
---QITVGMI------------GNSSILFYYVILKFTG---K-----HLMPKDL-IIEHL
-------TVANCLFIISKGIPQTL------------SDYGLKDFLDDFGCKLIMYIYRI-
---TRGMSLYAMCLLSCF-------QAITISPSNS-RWM-KFKHRAT------KYLGPSC
SLS---------WLVHSFLNILTPARVSGPSYSKNTTN-RMIYGYCSWF-ASGNFATALY
LFLLCFCDGLCL-----------GLMA-YSSVSM--------------------------
------------------------------------------------------------
------------------------------------------------------------
-------------------------------L-W--I---P--------------NA---
--------S-------------------------------VNK------V----------
------------------------------------------------------------
------------------------------------------------------------
------------------------------------------------------------
-------------
>80.2-m
------------------------------------------------------------
------------------------------------------------------------
------------------------------------------------------------
------------MAFE---------NIAL---GI---------FLFS-------------
---QITVGMI------------GNSSILFYYVILKFTG---K-----HLMPKDL-IIEHL
-------TVANCLFIISKGIPQTL------------SDYGLKDFLDDFGCKLIMYIYRI-
---TRGMSLYAMCLLSCF-------QAITISPSNS-RWM-KFKHRAT------KYLGPSC
SLS---------WLVHSFLNILTPARVSGPSYSKNTTN-RMIYGYCSWF-ASGNFATALY
LFLLCFCDGLCL-----------GLMA-YSSVSMVSMLYRHKKQ----VKHIHRAQDF--
---LKVSPEIRAMKTILILVCTFIL---SYSFSSMVAIVTAY------------SKYP--
--ELW-----------GVS------------------VFTFLEI----------------
---C--FP-----------------------I-F--C---P--------------FV---
--------L-------------------------------ISN------MKPI-------
----S-NLFLPCF-------------------------HNN-------------------
-------------------------------FLKE-------------------------
------------------------------------------------------------
-------------
>80-z
------------------------------------------------------------
------------------------------------------------------------
--------------------------------------------------------MK--
------------MAFE---------NIAL---GI---------FLFS-------------
---QITVGMI------------GNSSILFYYVILKFTG---K-----HLMPKDL-IIEHL
-------TFANCLFIISKGIPQTL------------SDYGLKDFLDDFGCKLIMYIYRI-
---TRGMSLYAMCLLSCF-------QAITISPSNS-RWM-KFKHRAT------KYLGPSC
SLS---------WLVHSFLNILTPARVSGPSYSKNTTN-RMIYGYCSWF-ASGNFATALY
LFLLCFCDGLCL-----------GLMA-CSSVSMVSMLYRHKKQ----VKHIHSAQDF--
---LKVSPEIRAMKTILILVCTFIL---SYSFSSMVAIVTAY------------SKYP--
--ELW-----------GVS------------------VFTFLEI----------------
---C--FP-----------------------I-F--C---P--------------FV---
--------L-------------------------------ISN------MKPI-------
----S-NLFLPCF-------------------------HNN-------------------
-------------------------------FLKE-------------------------
------------------------------------------------------------
-------------
>74/80.1-x
------------------------------------------------------------
------------------------------------------------------------
------------------------------------------------------------
------------MASE---------NIAL---GI---------FLFS-------------
---QITVGMI------------GNSLILFYYVILKFTG---K-----HLMPKDL-IIEHL
-------TFANCLFIISKGIPQTL------------SDYGLKDFLDDFGCKLIMYIYRI-
---TRGVSLYAMCLLSCF-------QAITISPSNS-RWM-MFKHRAT------KYLGPSC
SFS---------WLVHSFLNILTPARVSGPSYNKNTTN-RMIYGYCSWF-ASGNFATALY
VFLLCFSDGLCL-----------GLMA-GSSVSMVSMLYRHKKQ----VKHIHSAQDF--
---LKVSPEIRAMKTILILVCTFIL---SYSFSSMVAIVTAY------------SKYP--
--ELW-----------G-------------------------------------------
-------------------------------L-W--I---P--------------NA---
--------S-------------------------------VNK------V----------
------------------------------------------------------------
------------------------------------------------------------
------------------------------------------------------------
-------------
>74/80.2-x
------------------------------------------------------------
------------------------------------------------------------
------------------------------------------------------------
------------MASE---------NIAL---GI---------FLFS-------------
---QITVGMI------------GNSLILFYYVILKFTG---K-----HLMPKDL-IIEHL
-------TFANCLFIISKGIPQTL------------SDYGLKDFLDDFGCKLIMYIYRI-
---TRGVSLYAMCLLSCF-------QAITISPSNS-RWM-MFKHRAT------KYLGPSC
SFS---------WLVHSFLNILTPARVSGPSYNKNTTN-RMIYGYCSWF-ASGNFATALY
VFLLCFSDGLCL-----------GLMA-GSSVSMVSMLYRHKKQ----VKHIHSAQDF--
---LKVSPEIRAMKTILILVCTFIL---SYSFSSMVAIVTAY------------SKYP--
--ELW-----------GVS------------------VFTFLEI----------------
---C--FP-----------------------I-F--C---P--------------FV---
--------L-------------------------------ISN------MKPI-------
----S-NLFLHCF-------------------------HN--------------------
-------------------------------FLKE-------------------------
------------------------------------------------------------
-------------
>76-c
------------------------------------------------------------
------------------------------------------------------------
------------------------------------------------------------
------------------------------------------------------------
----MTVGIF------------GNSSILFYYVILKLTG---K-----HLMPKDL-IIEHL
-------TFANCLCIISKGIPQTL------------SDYGLKDFLDDFGCKLIMYIYRI-
---TRGVSFYAMCLLSCF-------QAITISPSNS-RWM-MLKYRGT------KYFGSSC
SIS---------WLVHLFLNILIPARVSGPSYNKNITK-RMIYGSCSWF-SLSSFATALY
LFLLCFSDGLCL-----------GLMA-GSSVSMVSILYRHKKQ----VKHIHSAQHF--
---LKVSPEDRATQTILILVCTFVL---SYSFSSIVAIFTTY------------SKYP--
--LLW-----------RIS------------------VFTLIEI----------------
---C--FP-----------------------I-C--C---P--------------FV---
--------L-------------------------------ISN------VKSR-------
----S-SVFLPCF-------------------------CKR-------------------
------------------------------------------------------------
------------------------------------------------------------
-------------
>76.1-m
------------------------------------------------------------
------------------------------------------------------------
------------------------------------------------------------
------------------------------------------------------------
----MTVGMF------------GNSLILFYYVILKLTG---K-----HLMPKDL-IIEHL
-------TFANCLCIISKGIPQTL------------SDYGLKDFLDDFGCKLILYVYRI-
---TRGVSFYAMCLLSCF-------QAITISPSNS-RWM-MFKYRAT------KYFGSSC
SIS---------WLVHLFLNILTPARVSGPSYNKNITK-RMIYGSCSWF-SLSNFATALY
LFLLCFSDGLCL-----------GLMA-GSSVSMVSILYRHKKR----VKHIHSAQHF--
---LKVSPEERATQTILILVCTFVL---SYSFSSIVAIFTTY------------SKYP--
--LLW-----------SIS------------------VFTLIEI----------------
---C--FP-----------------------I-C--C---P--------------FV---
--------L-------------------------------ISN------MKSR-------
----A-SVFLPCF-------------------------CKR-------------------
------------------------------------------------------------
------------------------------------------------------------
-------------
>76.2-m
-MCF---------------------------------------------SGLIPIINLFY
F-----------------------------------------------------------
-----------------------------------------------------SIGIK--
------------VAFE---------SIAL---GI---------FLFS-------------
---QMTVGMF------------GNSLILFYYVILKLTG---K-----HLMPKDL-IIEHL
-------TFANCLCIISKGIPQTL------------SDYGLKDFLDDFGCKLILYVYRI-
---TRGVSFYAMCLLSCF-------QAITISPSNS-RWM-MFKYRAT------KYFGSSC
SIS---------WLVHLFLNILTPARVSGPSYNKNITK-RMIYGSCSWF-SLSNFATALY
LFLLCFSDGLCL-----------GLMA-GSSVSMVSILYRHKKR----VKHIHSAQHF--
---LKVSPEERATQTILILVCTFVL---SYSFSSIVAIFTTY------------SKYP--
--LLW-----------SIS------------------VFTLIEI----------------
---C--FP-----------------------I-C--C---P--------------FV---
--------L-------------------------------ISN------MKSR-------
----A-SVFLPCF-------------------------CKR-------------------
------------------------------------------------------------
------------------------------------------------------------
-------------
>76-s
------------------------------------------------------------
------------------------------------------------------------
------------------------------------------------------------
------------------------------------------------------------
----MTVGMF------------GNSLILFYYVILKLTG---K-----HLMPKDL-IIEHL
-------TFANCLCIISKGIPQTL------------SDYGLKDFLDDFGCKLILYIYRI-
---TRGVSFYAMCLLSCF-------QAITISPSNS-RWM-MLKYRAT------KNVGPSC
SIS---------WLVHLFLNILTPARVSGPSYNKNITK-RMIYGSCSWF-SLSNFGTALY
LFLLCFSDGLCL-----------GLMA-GSSVSMVSILYRHKKR----VKHIHSAQHF--
---LKVSPEDR-------------------------------------------------
------------------------------------------------------------
------------------------------------------------------------
------------------------------------------------------------
------------------------------------------------------------
------------------------------------------------------------
------------------------------------------------------------
-------------
>76-x
-MC-----------------------------------------------------KQLY
------------------------------------------------------------
-------------------------------------------------------GIK--
------------VAFE---------NIAL---GI---------FLFS-------------
---QMTVGMF------------GNSLILFYYVILKLTG---K-----HLMPKDL-IIEHL
-------TFANCLFIISKGIPQTL------------SDYGLKDFLDDFGCKLILYIYRI-
---TRGVSFYAMCLLSCF-------QAITISPSNS-RWM-MLKYRAT------KYFGPSC
SIS---------WLVHLFLNTLTPARVSGPSYNKNITK-RMIYGSCSWF-SLSNFATALY
LFLLCFSDGLCL-----------GLMA-GSSVSMVSMLYRHKKQ----VKHIHSAQDF--
---LKVSPEIRAMKTILILVCTFIL---SYSFSSMVAIVTAY------------SKYP--
--ELW-----------G-------------------------------------------
------------------------------------------------------------
------------------------------------------------------------
------------------------------------------------------------
------------------------------------------------------------
------------------------------------------------------------
-------------
>76-z
------------------------------------------------------------
------------------------------------------------------------
------------------------------------------------------------
------------------------------------------------------------
-------------------------------------------------MPKDL-IIEHL
-------TFANCLFIISKGIPQTL------------SDYGLKDFLDDFGCKLIMYIYRI-
---TRGVSFYAMCLLSCF-------QAITISPSNS-RWM-MLKYRAT------KYFGPSC
SIS---------WLVHLFLNTLTPARVSGPSYNKNITK-RMIYGSCSWF-SLSNFATALY
LFLLCFSDGLCL-----------GLMA-GSSVSMVSILYRHKKQ----VKHIHSAQHF--
---LKVSPEDRATQTILILVCTFVL---SYSYSSILIIFTTY------------SKYP--
--MLW-----------V-------------------------------------------
------------------------------------------------------------
------------------------------------------------------------
------------------------------------------------------------
------------------------------------------------------------
------------------------------------------------------------
-------------
>74.9-s
-MDIII-----------LL--------------------------LRIKQQLIWMWKHLY
------------------------------------------------------------
-------------------------------------------------------GIR--
------------MAFE---------NIVL---GI---------FLFS-------------
---QIAMGII------------GNSLILVYYVSLKLTG---K-----YLMPKDL-IIEHL
-------TFANCLFIISKGIPQTL------------SNYGYKNFLDDFGCKLIIYAYRI-
---TRGMSLYAMCLLSCF-------QAITISPNYS-RWM-MFKHRAT------KYLGPSC
SLS---------WLVQLFLNILAAARVSGPHYNKNTTN-RMNLGYCSSF-ASGNFATALY
LFLLCFCDGLCL-----------GLMA-YSSVSM--------------------------
------------------------------------------------------------
--KVWLQE----KNTKIIH------------------CLAFLHD----------------
------SQ-----------------------L-G--------------------------
------------------------------------------------------------
------------------------------------------------------------
------------------------------------------------------------
------------------------------------------------------------
-------------
>74.3-s
-MDIII-----------LL--------------------------LRIKQQLIWMWKHLY
------------------------------------------------------------
-------------------------------------------------------GIR--
------------MAFE---------NIVL---GI---------FLFS-------------
---QIAMGII------------GNSLILVYYVSLKLTG---K-----YLMPKDL-IIEHL
-------TFANCLFIISKGIPQTL------------SNYGYKNFLDDFGCKLIIYAYRI-
---TRGMSLYAMCLLSCF-------QAITISPNYS-RWM-MFKHRAT------KYLGPSC
SLS---------WLVQLFLNILAAARVSGPHYNKNTTN-RMNLGYCSSF-ASGNFATALY
LFLLCFCDGLCL-----------GLMA-YSSVSMVSILYRHKKQ----VKHIHSAQHF--
---LKVSPEDRATQTILILVCTFVL---SYSYSSILIIFTTY------------SKYPML
WVKVWLQE----KNTKIIH------------------CLAFLHD----------------
------SQ-----------------------L-G--------------------------
------------------------------------------------------------
------------------------------------------------------------
------------------------------------------------------------
------------------------------------------------------------
-------------
>74.4-s
-MDIII-----------LL--------------------------LRIKQQLIWMWKHLY
------------------------------------------------------------
-------------------------------------------------------GIR--
------------MAFE---------NIVL---GI---------FLFS-------------
---QIAMGII------------GNSLILVYYVSLKLTG---K-----YLMPKDL-IIEHL
-------TFANCLFIISKGIPQTL------------SNYGYKNFLDDFGCKLIIYAYRI-
---TRGMSLYAMCLLSCF-------QAITISPNYS-RWM-MFKHRAT------KYLGPSC
SLS---------WLVQLFLNILAAARVSGPHYNKNTTN-RMNLGYCSSF-ASGNFATALY
LFLLCFCDGLCL-----------GLMA-YSSVSMVSILYRHKKQ----VKHIHSAQHF--
---LKVSPEDRATQTILILVCTFVL---SYSYSSILIIFTTY------------SKYPML
WVKMWLEE----RKRETIQ------------------RIFFLHD----------------
------YQ-----------------------L-S--C---P--------------SE---
--------F-------------------------------KEI------LKDVLALGKAL
---SS-STFIIAM-----------------------------------------------
------------------------------------------------------------
------------------------------------------------------------
-------------
>74.11-s
-MDIII-----------LL--------------------------LRIKQQLIWMWKHLY
------------------------------------------------------------
-------------------------------------------------------GIR--
------------MAFE---------NIVL---GI---------FLFS-------------
---QIAMGII------------GNSLILVYYVSLKLTG---K-----YLMPKDL-IIEHL
-------TFANCLFIISKGIPQTL------------SNYGYKNFLDDFGCKLIIYAYRI-
---TRGMSLYAMCLLSCF-------QAITISPNYS-RWM-MFKHRAT------KYLGPSC
SLS---------WLVQLFLNILAAARVSGPHYNKNTTN-RMNLGYCSSF-ASGNFATALY
LFLLCFCDGLCL-----------GLMA-YSSVSM--------------------------
------------------------------------------------------------
--KMWLEE----RKRETIQ------------------RIFFLHD----------------
------YQ-----------------------L-S--C---P--------------SE---
--------F-------------------------------KEI------LKDVLALGKAL
---SS-STFIIAM-----------------------------------------------
------------------------------------------------------------
------------------------------------------------------------
-------------
>74.10-s
---------------------------------------------------MGPLWNRIF
------------------------------------------------------------
------------------------------------------------------------
-------------------------DIVL---GI---------FLFS-------------
---QIAMGII------------GNSLILVYYVSLKLTG---K-----YLMPKDL-IIEHL
-------TFANCLFIISKGIPQTL------------SNYGYKNFLDDFGCKLIIYAYRI-
---TRGMSLYAMCLLSCF-------QAITISPNYS-RWM-MFKHRAT------KYLGPSC
SLS---------WLVQLFLNILAAARVSGPHYNKNTTN-RMNLGYCSSF-ASGNFATALY
LFLLCFCDGLCL-----------GLMA-YSSVSM--------------------------
------------------------------------------------------------
--KMWLEE----RKRETIQ------------------RIFFLHD----------------
------YQ-----------------------L-S--C---P--------------SE---
--------F-------------------------------KEI------LKDVLALGKAL
---SS-STFIIAM-----------------------------------------------
------------------------------------------------------------
------------------------------------------------------------
-------------
>74.2-s
-MDIII-----------LL--------------------------LRIKQQLIWMWKHLY
------------------------------------------------------------
-------------------------------------------------------GIR--
------------MAFE---------NIVL---GI---------FLFS-------------
---QIAMGII------------GNSLILVYYVSLKLTG---K-----YLMPKDL-IIEHL
-------TFANCLFIISKGIPQTL------------SNYGYKNFLDDFGCKLIIYAYRI-
---TRGMSLYAMCLLSCF-------QAITISPNYS-RWM-MFKHRAT------KYLGPSC
SLS---------WLVQLFLNILAAARVSGPHYNKNTTN-RMNLGYCSSF-ASGNFATALY
LFLLCFCDGLCL-----------GLMA-YSSVSMVSILYRHKKQ----VKHIHSAQHF--
---LKVSPEDRATQTILILVCTFVL---SYSYSSILIIFTTY------------SKYP--
--MLWV-----------VK------------------VLSLKKYPRMSGHGRGPKLDPYI
SKAV--QP-----------------------T-S--C---T--------------LT---
--------I-------------------------------Y--------VKER------L
---SA-RKWTSCL-------------------------DLT-------------------
------------------------------------------------------------
------------------------------------------------------------
-------------
>74.5-s
------------------------------------------------------------
------------------------------------------------------------
------------------------------------------------------------
------------MAFE---------NIVL---GI---------FLFS-------------
---QIAMGII------------GNSLILVYYVSLKLTG---K-----YLMPKDL-IIEHL
-------TFANCLFIISKGIPQTL------------SNYGYKNFLDDFGCKLIIYAYRI-
---TRGMSLYAMCLLSCF-------QAITISPNYS-RWM-MFKHRAT------KYLGPSC
SLS---------WLVQLFLNILAAARVSGPHYNKNTTN-RMNLGYCSSF-ASGNFATALY
LFLLCFCDGLCL-----------GLMA-YSSVSMVSILYRHKKQ----VKHIHSAQHF--
---LKVS-----------------------------------------------------
------------------K------------------VLSLKKYPRMSGHGRGPKLDPYI
SKAV--QP-----------------------T-S--C---T--------------LT---
--------I-------------------------------Y--------VKER------L
---SA-RKWTSCL-------------------------DLT-------------------
------------------------------------------------------------
------------------------------------------------------------
-------------
>74.6-s
---------------------------------------------------MIFS-RYPL
------------------------------------------------------------
-------------------------------------------------------GIR--
------------MAFE---------NIVL---GI---------FLFS-------------
---QIAMGII------------GNSLILVYYVSLKLTG---K-----YLMPKDL-IIEHL
-------TFANCLFIISKGIPQTL------------SNYGYKNFLDDFGCKLIIYAYRI-
---TRGMSLYAMCLLSCF-------QAITISPNYS-RWM-MFKHRAT------KYLGPSC
SLS---------WLVQLFLNILAAARVSGPHYNKNTTN-RMNLGYCSSF-ASGNFATALY
LFLLCFCDGLCL-----------GLMA-YSSVSMVSILYRHKKQ----VKHIHSAQHF--
---LKVSPEDRATQTILILVCTFVL---SYSYSSILIIFTTY------------SKYP--
--MLWV-----------VK------------------VLSLKKYPRMSGHGRGPKLDPYI
SKAV--QP-----------------------T-S--C---T--------------LT---
--------I-------------------------------Y--------VKER------L
---SA-RKWTSCL-------------------------DLT-------------------
------------------------------------------------------------
------------------------------------------------------------
-------------
>74.12-s
------------------------------------------------------------
------------------------------------------------------------
------------------------------------------------------------
------------------------------------------------------------
------------------------------------------------------------
------------------------------------------------------------
--------------------------------------M-MFKHRAT------KYLGPSC
SLS---------WLVQLFLNILAAARVSGPHYNKNTTN-RMNLGYCSSF-ASGNFATALY
LFLLCFCDGLCL-----------GLMA-YSSVSMVSILYRHKKQ----VKHIHSAQHF--
---LKVSPEDRATQTILILVCTFVL---SYSYSSILIIFTTY------------SKYP--
--MLWVKV----I---QVK------------------VLSLKKYPRMSGHGRGPKLDPYI
SKAV--QP-----------------------T-S--C---T--------------LT---
--------I-------------------------------Y--------VKER------L
---SA-RKWTSCL-------------------------DLT-------------------
------------------------------------------------------------
------------------------------------------------------------
-------------
>72-c
------------------------------------------------MEERKEGRKHRK
KERRKEG--------------SI------------------------------QGR----
-------------------------------KEG-----------------KLNTGMK--
------------MASE---------NVAM---GI---------FLFS-------------
---QMTVGML------------GNSSILFHYVILMFTG---K-----NLMPKDL-IIEHL
-------TFANCLSIISRGIPQTL------------ADYGFKDFLDDTGCKLIVYIYRI-
---TRGVSLYAMCLLSCF-------QAITISPNNS-KGL-MLKQRVI------KYIGPSC
SVS---------WLVHIFLNILTPARVSGPSYKKNVTN-MMSYAYCSWF-ASGNFATALY
MFLLCFSDGLCL-----------GLMA-YSSVSMMIILYRHKRQ----VRHIHKAQYF--
---LKQSPENRATQTILILVFTFII---SYSFSSIVVIFTTY------------SKYP--
--MLW-----------GVS------------------VFTFLEI----------------
---C--FP-----------------------I-L--C---P--------------FV---
--------L-------------------------------LSN------MKPI-------
----S-SPFLPYF-------------------------VKR-------------------
------------------------------------------------------------
------------------------------------------------------------
-------------
>72-m
------------------------------------------------------------
------------------------------------------------------------
--------------------------------------------------------MK--
------------MASE---------NVAM---GI---------FLFS-------------
---QMTVGML------------GNSSILFYYVILMSTG---K-----NLMPKDL-IIEHL
-------TFANCLSIISRGIPQTL------------ADYGFKDFLDVTGCKLIMYIYRI-
---TRGVSLYAMCLLSCF-------QAITISPNNS-KGL-MLKQRVI------KYIGPSC
SVS---------WLVHIFLNILTPARVLGPSYKKNMTN-MMSYAYCSWF-SSGNFATALY
MFLLCFSDGLCL-----------GLMA-CSSVSMIIILYRHKRQ----VRHIYKAQYF--
---LKQSPENRATQTILILVFTFII---SYSFSSIVVIFTTY------------SKYP--
--MLW-----------GVS------------------VFTFVEI----------------
---C--FP-----------------------I-F--C---P--------------FV---
--------L-------------------------------LSN------MKPI-------
----S-RLFLPYF-------------------------VKR-------------------
------------------------------------------------------------
------------------------------------------------------------
-------------
>72-z
------------------------------------------------------------
------------------------------------------------------------
--------------------------------------------------------MK--
------------MASE---------NVAM---GI---------FLFS-------------
---QMTVGML------------GNSSILFYYVILMFTG---K-----NLMPKDL-IIEHL
-------TFANCLSIISRGIPQTL------------ADYGFKDFLDDTGCKLIMYIYRI-
---TRGVSLYAMCLLSCF-------QAITISPNNS-KGL-MLKQRVI------KYIGPSC
SVS---------WLVHIFLNILTPARVSGPSYKKNVTN-MMSYAYCSWF-ASGNFATALY
MFLLCFSDGLCL-----------GLMA-CSSVSMIIILYRHKRQ----VRHIHKAQYF--
---LKQSPENRATQTILILVFTFII---SYSFSSIVVIFTTY------------SKYP--
--MLW-----------GVS------------------VFTFLEI----------------
---C--FP-----------------------I-F--C---P--------------FV---
--------L-------------------------------LSN------MKPI-------
----S-SLFLPYF-------------------------VKR-------------------
------------------------------------------------------------
------------------------------------------------------------
-------------
>72-s
------------------------------------------------------------
------------------------------------------------------------
--------------------------------------------------------MK--
------------MASE---------NVAM---GI---------FLFS-------------
---QMTVGML------------GNSSILFYYVILMFTG---K-----NLMPKDL-IIEHL
-------TFANCLSIISRGIPQTL------------ADYGFKDFLDYTGCKLIMYIYRI-
---KRGVSLYAMCLLSCF-------QAITISPNNS-KGL-MLKQRVI------KYIGPSC
SVS---------WLVHIFLNILTPARVSGPSYKKNVTN-MMSYAYCSWF-ASGNFATALY
MFLLCFSDRLCL-----------GLMA-CSSVSMIIIL----------------------
------------------------------------------------------------
------------------------------------------------------------
------------------------------------------------------------
------------------------------------------------------------
------------------------------------------------------------
------------------------------------------------------------
------------------------------------------------------------
-------------
>72-p
------------------------------------------------------------
------------------------------------------------------------
--------------------------------------------------------MK--
------------MASE---------NVAM---GI---------FLFS-------------
---QITVGML------------GNSSILFYYVILMFTG---K-----NLMPKDL-IIEHL
-------TFANCLSIISRGIPQTL------------ADYGFKYFLDDTGCKLIVYIYRI-
---TRGMSLYAMCLLSCF-------QAITISPNNS-KVL-MLKQRAI------KYIGPSC
SVS---------WLVQVFLNILTPARVSGPSYKKNVTN-MMSYAYCSWF-ASGNFATALY
MFLLCFSDGLCL-----------GLMA-CSSVSMTIILYRHKRQ----VRHIHKAQYF--
---LKQSPENRATQTILILVCTFII---SYSFSSIVVIFTTY------------SKYP--
--MLW-----------GVS------------------VFTFLEI----------------
---C--FP-----------------------I-F--C---P--------------FV---
--------L-------------------------------LSN------MKPI-------
----S-RLFSPYF-------------------------FKK-------------------
------------------------------------------------------------
------------------------------------------------------------
-------------
>242-c
------------------------------------------------------------
------------------------------------------------------------
------------------------------------------------------------
------------MAFE---------NFAM---GI---------FLFS-------------
---QITVGML------------GNSSILFYYIILISTR---K-----PLMPKDL-IIEHL
-------TFANCLSIISRGIPQTL------------SNYGFKDFLDDIGCKLINFIYRI-
---TRGMSLYAMCLLSCF-------QAITISPRNS-MWM-ILKHRAT------KYIGPSC
SIS---------WLVHLFLNIMIPVRMSGPRYNKNVTN-WMDYEYCSWF-TPGNIGTALY
MFLLSFSDVLCL-----------GLMA-CSSVSMVSILYRHKKQ----VKHIRSSQQV--
---LNASPENRATQTILILVCTFVI---SYSFSSIVTVFISY------------SKHQ--
--MLL-----------GVS------------------LFTFLEI----------------
---C--FP-----------------------I-F--C---P--------------FV---
--------L-------------------------------ITN------IKPG-------
----F-NLFLSCF-------------------------WKR-------------------
------------------------------------------------------------
------------------------------------------------------------
-------------
>242-p
------------------------------------------------------------
------------------------------------------------------------
------------------------------------------------------------
------------MAFE---------NFAV---GI---------FLFS-------------
---QITVGML------------GNSLILFYYITVITTG---K-----PLMPKDL-IIEHL
-------TFANCLSVISKGIPQTL------------SDYGFKDFLDDIACKLINFIYRI-
---TRGMSLYSMCLLSCF-------QAITISPRNS-RWM-ILKRRAT------KYIGPSC
SVG---------WLVHLFLNIMTPVRVSGPRYNKNVTM-IMDYEYCSWF-AHGNVGTALY
MFLLSSSDVLCL-----------GLMA-CSSVSMVTILYRHKKQ----VKHIHSSQHI--
---LNASPENRATLTILILVCTFVI---SYSFSSIVTVFTSY------------SKHQ--
--MLL-----------GVS------------------VFTFLEI----------------
---G--FP-----------------------I-F--C---P--------------FV---
--------L-------------------------------ITN------IKPG-------
----F-NLFLSCF-------------------------CKR-------------------
------------------------------------------------------------
------------------------------------------------------------
-------------
>242-s
-MS----------------K-----SV-----------------STQFQQRFT-------
------------------------S----------------------------QGE----
---------------------------------------------------RHNHGINK-
-------HRRKKMAFE---------NFAM---GI---------FLFS-------------
---QITVGML------------GNSSILFYYIILISTG---K-----PLMPKDL-IIEHL
-------TFANCLSVISKGIPQTL------------SDYGFKDSLDDIGCKLINFIYRI-
---TRGMSLYTMCLLSCF-------QAITISPSNS-RWM-ILKHRAT------KYIGPSC
SVS---------WLVHLFLNIMTPVRVSGPRYNKNVTN-WMDYEYCSWF-AHGNAGTALY
MFLLSFSDVLCL-----------GLMA-CSSVSMVSILYRHKKQ----VKHIRRSQHV--
---LNASPENRATQTILILVCTFVI---SYSFSSIVTVFTSY------------SKHQ--
--MLL-----------GVS------------------LFTFLEI----------------
---C--FP-----------------------I-F--C---P--------------FV---
--------L-------------------------------ITN------MH-G-------
----M-EGVLSCL-------------------------LDSGSCPSYSPN---NPHRRGM
AISHL----------------------GIAPSLPT------CI-----------------
------------------------------------------------------------
-------------
>242.2-z
------------------------------------------------------------
------------------------------------------------------------
------------------------------------------------------------
------------MAFE---------NFAM---GI---------FLFS-------------
---QITVGML------------GNSSILFYYIILISTG---K-----PLMPKDL-IIEHL
-------TFANCLSVISKGIPQTL------------SDYGFKDFLDDIGCKLINFIYRI-
---TRGMSLYTMCLLSCF-------QAITISPSNS-RWM-ILKHRAT------KYIGPSC
SVS---------WLVHLFLNIMTPIRVSGPRYNKNVTN-WMDYEYCSWF-AHGNVGTALY
MFLLSFSDVLCL-----------GLMA-CSSVSM--------------------------
------------------------------EF----------------------------
------------------------------------------------------------
------FP-----------------------C-A--H---P-------------------
------------------------------------------------------------
------------------------------------------------------------
------------------------------------------------------------
------------------------------------------------------------
-------------
>242.1-z
------------------------------------------------------------
------------------------------------------------------------
------------------------------------------------------------
----------------------------M---GI---------F----------------
----------------------GNSSILFYYVILIFTG---K-----HLTPKDL-IIEHL
-------TFANCLSIISKGIPQTL------------SDLGFKNFLDDIGCKLIMYIYRI-
---VRGMSLYAMCLLSCF-------QAITISPSNS-RWM-ILKHRAT------KYIGPSC
SVS---------WLVHLFLNIMTPIRVSGPRYNKNVTN-WMDYEYCSWF-AHGNVGTALY
MFLLSFSDVLCL-----------GLMA-CSSVSM--------------------------
------------------------------EF----------------------------
------------------------------------------------------------
------FP-----------------------C-A--H---P-------------------
------------------------------------------------------------
------------------------------------------------------------
------------------------------------------------------------
------------------------------------------------------------
-------------
>73-c
------------------------------------------------------------
------------------------------------------------------------
------------------------------------------------------------
------------MASE---------NFAM---GI---------FLFS-------------
---QTTVGML------------GNSSILFYYVILISTG---K-----PLMPKDL-IIEHL
-------TFANCLSVISKGIPQTL------------LNYGFKDFLDDIGCKLINYVYRI-
---TRGMSLYSMCILSCF-------QAITISPNNY-RWV-TLKQRAT------KYIGPSC
SVG---------WLVHLFLNIMIPVRVSGPRYNKNVTK-WKIYEYCSWF-TFGNVGDALY
MFLLCFSDGLCL-----------GLMA-CSSVSMVSILYRHKRQ----VKYIHSSQQF--
---LNASPENRATQSILILVCTFVI---SYLFSSIMVIFMSY------------SKYP--
--MLL-----------RVS------------------VFTFLET----------------
---C--FP-----------------------I-V--C---P--------------FV---
--------L-------------------------------MSN------IKPS-------
----F-SLFLSCF-------------------------CK--------------------
------------------------------------------------------------
------------------------------------------------------------
-------------
>73-s
------------------------------------------------------------
------------------------------------------------------------
------------------------------------------------------------
------------MASE---------NFAM---GI---------FLFS-------------
---QTTVGML------------GNSSILFYYIILISTG---K-----PLMPKDV-IIEHL
-------TFANCLSVISKGIPQTL------------LNYGFKDFLDDIGCKLINYVYRI-
---TRGMSLYSMCILSCF-------QAITISPNNY-RWV-TLKQRAT------KYIGPSC
SVG---------WLVHLFLNIMIPLRVSGPRYNKNVTK-WKIYEYCSWF-TFGNVGDALY
MFLLCFSDGLCL-----------GLMA-CSSVSMVSILYRHKRQ----VKYIHSSQHF--
---LNASPENRATQSILILVCTFVI---SYLFSSIMVIFMSY------------SKYP--
--MLL-----------RVS------------------VFTFLET----------------
---C--FP-----------------------I-I--C---P--------------FV---
--------L-------------------------------MSN------IKPS-------
----F-SLFLSCF-------------------------CK--------------------
------------------------------------------------------------
------------------------------------------------------------
-------------
>73-x
------------------------------------------------------------
------------------------------------------------------------
------------------------------------------------------------
------------MASE---------NFAM---GI---------FLFS-------------
---QTTVGML------------GNSSILFYYIILISTG---K-----PLMPKDV-IIEHL
-------TFANCLTVISKGIPQTL------------LTYGFKDFLDDIGCKLINYVYRI-
---TRGMSLYSMCILSCF-------QAITISPNNY-RWV-TLKQRAT------KYIGPSC
SVG---------WLVHLFLNIMIPLRVSGPRYNKNVTK-WKIYEYCSWF-TFGNVGHALY
MFLLCFSDVLCL-----------GLMA-CSSVSMVSILYRHKRQ----VKYIHSSQHF--
---LNASPENRATQSILILVCTFVI---SYLFSSIMVIFMSY------------SKYP--
--MLL-----------RVS------------------VFTFLET----------------
---C--FP-----------------------I-I--C---P--------------FV---
--------L-------------------------------MSN------IKPS-------
----F-SLFLSCF-------------------------CK--------------------
------------------------------------------------------------
------------------------------------------------------------
-------------
>73-z
------------------------------------------------------------
------------------------------------------------------------
------------------------------------------------------------
------------MASE---------NFAM---GI---------FLFS-------------
---QTTVGML------------GNSSILFYYIILISTG---K-----PLMPKDV-IIEHL
-------TFANCLTVISKGIPQTL------------LTYGFKDFLDDIGCKLINYVYRI-
---TRGMSLYSMCILSCF-------QAITISPNNY-RWV-TLKQRAT------KYIGPSC
SVG---------WLVHLFLNIMIPLRVSGPRYNKNVTK-WKIYEYCSWF-TFGNVGHALY
MFLLCFSDGLCL-----------GLMA-CSSVSMVSILYRHKRQ----VKYIHSSQHF--
---LNASPENRATQSILILVCTFVI---SYLFSSIMVIFMSY------------SKYP--
--MLL-----------RVS------------------VFTFLET----------------
---C--FP-----------------------I-I--C---P--------------FV---
--------L-------------------------------MSN------IKPS-------
----F-SLFLSCF-------------------------CK--------------------
------------------------------------------------------------
------------------------------------------------------------
-------------
>73-m
------------------------------------------------------------
------------------------------------------------------------
------------------------------------------------------------
------------MASE---------DFAM---GI---------FLFS-------------
---QTTVGML------------GNSSILFYYIILISTG---K-----PLMPKDV-IIEHL
-------TFANCLSVISKGIPQTL------------LNYGFKDFLDDIGCKLINYVYRI-
---TRGMSLYSMCILSCF-------QAITISPNNY-RWV-TLKQRAT------KYIGPSC
SVG---------WLVHLFLNIMIPLRVSGPRYNKNVTK-WEIYEYCSWF-TFGNVGAALY
MFLLCFSDGLCL-----------GLMT-CSSVSMVSILYRHKRQ----VKYIHSSQHF--
---LNASPENRATQSILILVCTFVI---SYLFSSIMVIFMSY------------FKYP--
--MLL-----------RVS------------------VFTFLET----------------
---C--FP-----------------------I-I--C---P--------------FV---
--------L-------------------------------MSN------IKPS-------
----F-SLFLSCF-------------------------CK--------------------
------------------------------------------------------------
------------------------------------------------------------
-------------
>73-p
------------------------------------------------------------
------------------------------------------------------------
------------------------------------------------------------
------------MASE---------NFAM---GI---------FLFS-------------
---QTTVGIL------------GNSSILFYYIILISTG---K-----PLMPKDL-IIEHL
-------TFANCLSVISKGIPQTL------------LNYGFKDFLDDIGCKLINYVYRI-
---TRGMSLYAMCILSCF-------QAITISPNNS-WLV-ILKHRAT------KYIGPSC
SVG---------WLVHLFLNIITPVRASGPRYNKNVTK-WKIYEYCSWF-TSGNVGDALY
IFLLCLSDGLCL-----------GLMA-CSSVSMVSILYRHKRQ----VKYIHSTQHF--
---LNTSPENRATQSILILVCTFVI---SYLLSSIMVIFMSY------------SKYP--
--MLL-----------RVS------------------VFTFLET----------------
---G--FP-----------------------I-V--C---P--------------FV---
--------L-------------------------------MSN------IKPS-------
----F-SLSLSCF-------------------------CK--------------------
------------------------------------------------------------
------------------------------------------------------------
-------------
>83-c
-MC--------------YLQ----------------------------------EHKHTV
---VFSYE-------------VC-P-----------------------------------
--------------------------------HIPL------YFWR------IDTGMK--
------------MTSA---------NLVV---GI---------LLFS-------------
---QIVMGML------------GNSSILFYYAILIFTG---K-----HLMPKDL-IIEHL
-------TFANCLSIISKGIPQTL------------SDLGFKNFLDDIGCKLIMYIYRI-
---VRGMSLYAMCLLSCF-------QAITISSRNS-RLM-ILKHKAT------KYIGPSC
LVS---------WLVHLLLNIMTPVKVIGPISSKNVTN-MMSYGYCSWF-TSNNVATALY
MFLLCFCDGLCL-----------SLMT-CSSVSMVSILYKHKRQ----VKHIHSAQQF--
---LKVLPEDKATQIILILVCTFVI---SYSISSIRVIFTTY------------SEGS--
--VLW-----------GVS------------------VFIFLEI----------------
---C--FP-----------------------I-F--C---P--------------FV---
--------L-------------------------------ISN------IKCS-------
----F-KLFIPCC-------------------------GKR-------------------
-------------------------------YLPPNIT----------------------
------------------------------------------------------------
-------------
>83-p
------------------------------------------------------------
------------------------------------------------------------
------------------------------------------------------------
------------MTSA---------NLAV---GI---------LLFS-------------
---QIVMGML------------GNSSILFYYVILIFTG---K-----HLMPKDL-IIEHL
-------TFANCLSIISKGIPQTL------------SDLGFKNFLDDIGCKLIMYIYRI-
---VRGMSLYAMCLLSCF-------QAITISPRNS-RLM-ILKHRAM------KYIGPSC
LVS---------WLVHLLLNIMTPVKVIGPIYSKNVTN-MMSYGYCSWF-TSSNVATALY
MFLLCFCDGLCL-----------SLMT-CSSVSMVNILYKHKRQ----VKHIHSAQQF--
---LKVLPEDKATQIILILVCTFVI---SYSISSIRVIFTSY------------SEGS--
--VLW-----------GVS------------------VFIFLEI----------------
---C--FP-----------------------I-F--C---P--------------FV---
--------L-------------------------------ISN------IKCS-------
----F-KLFLPCC-------------------------GKR-------------------
------------------------------------------------------------
------------------------------------------------------------
-------------
>83.1-s
-ML--------------WVKMVSRVRP-----------------RALILGEVG-YHPHAA
DRLLWRWE-----------STVCGP----------------------------QGNAGVR
----LVGSSFSALQTPLSAAEELRMEWGILLQHFSLIISVDDYMIRDAEAPQLELGMK--
------------MTSS---------NLVV---GI---------LLFS-------------
---QIVMGML------------GNSSILFYYVILIFTG---K-----HLTPKDL-IIEHL
-------TFANCLSIISKGIPQTL------------SDLGFKNFLDDIGCKLIMYIYRI-
---VRGMSLYAMCLLSCF-------QAITISSRNS-RLM-ILKHRAM------KYIGPSC
LVS---------WLVHLLLNIMTPVKVIGPISSKNVTN-VMSYGYCSWF-TSSNVATVLY
MFLLCFCDGLCL-----------SLMT-CSSVSMVNILYKHKRQ----VKHIHSAQQL--
---LKVLPEDKATQIILTLVCTFVI---SYSISSIRVIFTTY------------SEGS--
--VLW-----------GVS------------------VFIFLEI----------------
---C--FP-----------------------I-F--C---P--------------FV---
--------L-------------------------------ISN------IKCS-------
----F-KLLLPCC-------------------------GKR-------------------
-------------------------------YLPPNIT----------------------
------------------------------------------------------------
-------------
>83-x
------------------------------------------------------------
------------------------------------------------------------
-------------------------------------------MIRDAETPQLELGMK--
------------MTSS---------NLVV---GI---------LLFS-------------
---QIVMGML------------GNSSILFYYVILIFTG---K-----HLTPKDL-IIEHL
-------TFANCLSIISKGIPQTL------------SDLGFKNFLDDIGCKLIMYIYRI-
---VRGMSLYAMCLLSCF-------QAITISSRNS-RLM-ILKHRAM------KYIGPSC
LVS---------WLVHLLLNIMTPVKVIGPISSKNVTN-VMSYGYCSWF-TSSNVATALY
MFLLCFCDGLCL-----------SLMT-CSSVSMVNILYKHKRQ----VKHIHSAQQL--
---LKVLPEDKATQIILTLVCTFVI---SYSISSIRVIFTSY------------SEGS--
--VLW-----------GVS------------------VFIFLEI----------------
---C--FP-----------------------I-F--C---P--------------FV---
--------L-------------------------------ISN------IKCS-------
----F-KLFLPCC-------------------------SKR-------------------
-------------------------------YLPPNII----------------------
------------------------------------------------------------
-------------
>83.2-s
-MISCC-----------GLKWCPASGP-----------------GLWILGEVG-YHPHAA
DRLLWRWE-----------STVCGP----------------------------QGNAGVR
----LVGSSFSALQTPLSAAEELRMEWGILLQHFSLIISVDDYMIRDAEAPQLELGMK--
------------MTSS---------NLVV---GI---------LLFS-------------
---QIVMGML------------GNSSILFYYVILIFTG---K-----HLTPKDL-IIEHL
-------TFANCLSIISKGIPQTL------------SDLGFKNFLDDIGCKLIMYIYRI-
---VRGMSLYAMCLLSCF-------QAITISSRNS-RLM-ILKHRAM------KYIGPSC
LVS---------WLVHLLLNIMTPVKVIGPISSKNVTN-VMSYGYCSWF-TSSNVATVLY
MFLLCFCDGLCL-----------SLMT-CSSVSMVNILYKHKRQ----VKHIHSAQQL--
---LKVLPEDKATQIILTLVCTFVI---SYSISSIRVIFTTY------------SEGS--
--VLW-----------GVS------------------VFIFLEI----------------
---C--FP-----------------------I-F--C---P--------------FV---
--------L-------------------------------ISN------IKCS-------
----F-KLLLPCC-------------------------GKR-------------------
-------------------------------YLPPNIT----------------------
------------------------------------------------------------
-------------
>83-m
------------------------------------------------------------
------------------------------------------------------------
--------------------------------------------------------MK--
------------MTSS---------NLVV---GI---------LLFS-------------
---QIVMGML------------GNSSILFYYVILIFTG---K-----HLTPKDL-IIEHL
-------TFANCLSIISKGIPQTL------------SDLGFKNFLDDIGCKLIMYIYRI-
---VRGMSLYAMCLLSCF-------QAITISSGNS-RLM-ILKHRAV------KYVGPSC
LVS---------WLVHLLLNIMTPVKVIGPISSKNVTN-VMSYGYCSWF-TSSNVATALY
MFLLCFCDGLCL-----------SLMT-CSSVSMVNILYKHKRQ----VKHIHSAQQL--
---LKVLPEDKATQIILTLVCTFVI---SYSISSIRVIFTTY------------SEGS--
--VLW-----------GVS------------------VFIFLEI----------------
---C--FP-----------------------I-F--C---P--------------FV---
--------L-------------------------------ISN------IKCS-------
----F-KLFLPCC-------------------------GKR-------------------
------------------------------------------------------------
------------------------------------------------------------
-------------
>81-p
------------------------------------------------------------
------------------------------------------------------------
------------------------------------------------------------
------------------------------------------------------------
------------------------------------------------------------
-----------------------------------------------------MYIYRV-
---TRGMSLYAMCLLSCF-------QAITISPSNS-RWM-MLKHRAT------KYIGSSC
LVS---------WLMQLLLNIMTLVKVTVPTYSKNVTN-TNSYGYCSWF-APSNLSTALY
MFLLCFCDGLCL-----------SLMA-CSSVSMVNILYNHKRK----VKHIHSAQHL--
---LKVSPEDRATKTVLILVCTFII---SYTISSIRVIFTTY------------SKVS--
--VIW-----------RVS------------------VFIFLEI----------------
---C--FP-----------------------I-F--C---P--------------FV---
--------L-------------------------------ISN------IKCS-------
----F-RLFLPFC-------------------------GKK-------------------
------------------------------------------------------------
------------------------------------------------------------
-------------
>81.2-m
------------------------------------------------------------
------------------------------------------------------------
--------------------------------------------------------MK--
------------MTSI---------NLPM---GI---------FLFS-------------
---QIVMGIF------------GNSSILFYYVIFIFSG---K-----HLMPKDM-IIEHL
-------TLSNCLSLISKGIPQTL------------SDFGFKNFLDDIGCKVIMYIYRV-
---TRGMSLYAMCLLGCF-------QAITISPSNS-RWI-MLKHRAT------KYIGSSC
LVS---------WLVNLLLNIMTLVKVTVPTYSKNVTN-TNSYGYCSWF-APSNLATALY
MFLLCFCDGLCL-----------SLMA-CSSVSMMNILYKHKRQ----VKHIHSAQHL--
---LKVSPEDRATQTILILVCTFII---SYTISSLRVIFTTY------------SNVS--
--EIW-----------RVS------------------VFIFLEI----------------
---C--FP-----------------------I-F--C---P--------------FV---
--------L-------------------------------ISN------IKCS-------
----F-RLFLPFC-------------------------GKR-------------------
------------------------------------------------------------
------------------------------------------------------------
-------------
>81.1-m
------------------------------------------------------------
------------------------------------------------------------
--------------------------------------------------------MK--
------------MTSI---------NLPM---GI---------FLFS-------------
---QIVMGIF------------GNSSILFYYVIFIFSG---K-----HLMPKDM-IIEHL
-------TLSNCLSLISKGIPQTL------------SDFGFKNFLDDIGCKVIMYIYRV-
---TRGMSLYAMCLLGCF-------QAITISPSNS-RWI-MLKHRAT------KYIGSSC
LVS---------WLVNLLLNIMTLVKVTVPTYSKNVTN-TNSYGYCSWF-APSNLATALY
MFLLCFCDGLCL-----------SLMA-CSSVSMMNILYKHKRQ----VKHIHSAQHL--
---LKVSPEDRATQTILILVCTFII---SYTISSLRVIFTTY------------SNVS--
--EIW-----------RMNPHRYKQK---YHKHSYFYTYYYIHV----------------
---C--MP-----------------------L-FL-C-----------------------
--------------------------------------------------VCE-------
----F-FLHVCLCTTWIKYLQWSL-------------DGIKPC-----------------
------------------------------TCLCVNIGWWN-------------------
------------------------------------------------------------
-------------
>81-z
-MA---------------------------------------------------------
------------------------------------------------------------
------------------------------------------QYVIDAVTLRLETGMK--
------------MTSI---------NLPM---GI---------FLFS-------------
---QIVMGIF------------GNSSILFYYVIFIFSG---K-----HLMPKDM-IIEHL
-------TLSNCLSLISKGIPQTL------------SDFGFKNFLDDIGCKVIMYIYRV-
---TRGMSLYAMCLLSCF-------QAITISPSNS-RWI-MLKHRAT------KYIGSFC
LVS---------WLVNLLLNIMTLVKVTVPTYSKNVTN-TNSYGYCSWF-APSNLATALY
MFLLCFCDGLCL-----------SLMA-CSSVSMMNILYK--------------------
------------------------------------------------------------
------------------------------------------------------------
------------------------------------------------------------
------------------------------------------------------------
------------------------------------------------------------
------------------------------------------------------------
------------------------------------------------------------
-------------
>78-s
-----------------------------------------------MDTQFN--FKVVI
IINLFT------------------------------------------------------
----------------------------------------------------LLIGMK--
------------MTPA---------NLAT---GI---------FFFF-------------
---HITVGIL------------GNSSILFHYVFMITTR---K-----HLMPKDV-IIKHL
-------TFANCLTIISKGIPETL------------SNLGFKYFLDDIGCKLVVYIYRI-
---MRGMSLYAMCLLSCF-------QAITISPSNT-RWI-MFKHRAT------KYIGPSC
SVS---------WLVYMLLNILIPARVLGPSYNKNVTN-MVNYGYCSWF-TSRNVATALY
MFLLCFSDGLCL-----------GLMT-CSSISMVSVLYRHKRQ----VKHIHSAQHF--
---LKVSPEDQATKTILSLVCTFVI---SYSISSIHVIFTVY------------FKGS--
--GLW-----------GVS------------------MFIFLEL----------------
---C--FP-----------------------I-Y--F---P--------------FV---
--------L-------------------------------ITN------FKSS-------
----C-SLFLSFC-------------------------KKR-------------------
-------------------------------WLPSNIA----------------------
------------------------------------------------------------
-------------
>78-m
------------------------------------------------------------
------------------------------------------------------------
--------------------------------------------------------MK--
------------MTPA---------SLAT---GI---------FFFF-------------
---HITVGIL------------GNSSILFHYVFMITTR---K-----HLMPKDV-IIKHL
-------TFANCLTIISKGIPETL------------SDLGFKYFLDDIGCKLVVYIYRI-
---MRGMSLYAMCLLSCF-------QAITISPSNT-RWI-MFKHRAT------KYIGPSC
SVS---------WLVYMLLNILTPARVLGPSYNKNVTN-MVNYGYCSWF-TSRNVATALY
MFLLCFSDGLCL-----------GLMA-CSSISMVSVLYRHKRQ----VKHIHSAQHF--
---LKVSPEDQATKTILILVCTFVI---SYSISSIHVIFTVY------------FKGS--
--GLW-----------GVS------------------MFIFLEL----------------
---C--FP-----------------------I-Y--F---P--------------FV---
--------L-------------------------------ITS------FKSS-------
----C-SFFLSFC-------------------------KKR-------------------
-------------------------------WLPSNIA----------------------
------------------------------------------------------------
-------------
>78-x
------------------------------------------------------------
------------------------------------------------------------
--------------------------------------------------------MK--
------------MTPA---------NLAT---GI---------FFFF-------------
---HITVGIL------------GNSSILFHYVFMITTR---K-----RLMPKDV-IIKHL
-------TFANCLTIISKGIPEAL------------SDLGFKYFLDDIGCKLVVYIYRI-
---MRGMSLFAMCLLSCF-------QAITISHSNT-RWI-MFKHRAT------KYIGPSC
SVS---------WLVYMLLNILTPARVLGPSYSKNVTN-MVNYGYCSWF-TSRNVATALY
MFLLCFSDGLCL-----------GLMA-CSSISMVSVLYRHKRQ----VKHIHSAQHF--
---LKVSPEDQATKTIFILVCTFVI---SYSISSIHVIFTVY------------FKGS--
--GLW-----------GVS------------------MFIFLEL----------------
---C--FP-----------------------I-Y--F---P--------------FV---
--------L-------------------------------ITN------LKSS-------
----C-SLFLSFC-------------------------NKR-------------------
-------------------------------WLPSNIA----------------------
------------------------------------------------------------
-------------
>78-z
-----------------------------------------------MDTQFN--FKVVI
ILNLFT------------------------------------------------------
----------------------------------------------------LLIGMK--
------------MTPA---------NLAT---GI---------FFFF-------------
---HITVGIL------------GNSSILFHYVFMIITR---K-----RLMPKDV-IIKHL
-------TFANCLTIISKGIPETL------------SDLGFKYFLDDIGCKLVVYIYRI-
---MRGMSLFAMCLLSCF-------QAITISHSNT-RWI-MFKHRAT------KYIGPSC
SVS---------WLVYMLLNILTPARVLGPSYNKNVTN-MVNYGYCSWF-TSTNVATALY
MLLLCFSDGLCL-----------GLMA-CSSISMVSVLYRHKRQ----VKHIHSAQHF--
---LKVSPEDQATKTILILVCTFVI---SYSISSIHVIFTVY------------SKGS--
--GLW-----------GVS------------------MFIFLEL----------------
---C--FP-----------------------I-Y--F---P--------------FV---
--------L-------------------------------ITN------LKSS-------
----C-GLFLSFC-------------------------NKR-------------------
-------------------------------WLPSNIA----------------------
------------------------------------------------------------
-------------
>75.1-c
------------------------------------------------------------
------------------------------------------------------------
--------------------------------------------------------MR--
------------MATR---------HFAM---GI---------FLFS-------------
---QITLGIL------------GNSSILFHYIFLILTG---K-----HLVPKDL-ILKHL
-------TFANCLSIISRGIPRAM------------SDCGLKDFLDDIACKLIVYICRI-
---TRGMSLYAMCLLSCF-------QAITINPSNY-RCF-TLKHRAT------KYIGHCC
SVS---------WLLHLFLNILTPARVSGPSYKKNVTN--MSYGYCSWI-ASDNVATALY
MLLLCFSDALCL-----------TLMA-CSSVSMVSILYRHKRQ----VKHIHSVQHA--
---LKDSPEDRATQTILILMCTFVL---SYSFSSIVVIFTTY------------SKYP--
--MLW-----------GVS------------------VLTFIEI----------------
---C--FP-----------------------I-F--C---P--------------FV---
--------I-------------------------------ISN------MNFS-------
----S-SPFLPCF-------------------------GKR-------------------
------------------------------------------------------------
------------------------------------------------------------
-------------
>75.2-c
------------------------------------------------------------
------------------------------------------------------------
--------------------------------------------------------MR--
------------MATR---------HFAM---GI---------FLFS-------------
---QITLGIL------------GNSSILFHYIFLILTG---K-----HLVPKDL-ILKHL
-------TFANCLSIISRGIPRAM------------SDCGLKDFLDDIACKLIVYICRI-
---TRGMSLYAMCLLSCF-------QAITINPSNS-RCF-TLKHRTT------KYIGHCC
SVS---------WLLHLFLNILTPARVSGPNYKKNVTN--MSYGYCSWV-ASDNVATALY
MLLLCFSDALCL-----------TLMA-CSSVSMVSILYRHKRQ----VKHIHSVQHA--
---LKDSPEDRATQTILILMCTFVL---SYSFSSIVVIFTTY------------SKYP--
--MLW-----------GVS------------------VLTFIEI----------------
---C--FP-----------------------I-F--C---P--------------FV---
--------I-------------------------------ISN------MNFS-------
----S-SPFLPCF-------------------------GKR-------------------
------------------------------------------------------------
------------------------------------------------------------
-------------
>75.1-s
------------------------------------------------------------
------------------------------------------------------------
--------------------------------------------------------MR--
------------MATR---------HFAM---GI---------FLFS-------------
---QITLGIL------------GNSSILFHYIFLILTG---K-----HLMPKDL-ILKHL
-------TFANCLSIISRGIPRAM------------SDCGLKDFLDDIACKLIVYICRI-
---TRGMSLYAMCLLSCF-------QAITINPSNC-RCL-TLKHRAT------KYIGHCC
SVS---------WLLHLFLNILTPARVSGPSYKKNVTN--MSYGYCSWV-ASGNVATALY
MLLLCFSDALCL-----------TLMA-CSSVSMVSVLYRHKRQ----VKHIHSAQHA--
---LKDSPEDRATQTILILMCIFVL---SYSFSSIVVILTTY------------SKYP--
--MLW-----------GVS------------------VLTFIEI----------------
---C--FP-----------------------I-F--C---P--------------FV---
--------I-------------------------------ISN------MISS-------
----S-SPFLPCF-------------------------GKR-------------------
------------------------------------------------------------
------------------------------------------------------------
-------------
>75.1-m
------------------------------------------------------------
------------------------------------------------------------
--------------------------------------------------------MR--
------------MATR---------HFAM---GI---------FLFS-------------
---QITLGIL------------GNSSILFHYIFLILTG---K-----HLMPKDL-ILKHL
-------TFANCLSIISRGIPRAM------------SDCGLKDFLDDIACKLIVYICRI-
---TRGMSLYAMCLLSCF-------QAITINPSNC-RCL-TLKHRAT------KYIGHCC
SVS---------WLLHLFLNILTPARVSGPSYKKNVTN--MSYGYCSWV-ASGNVATALY
MLLLCFSDALCL-----------TLMA-CSSVSMVSVLYRHKRQ----VKHIHSAQHA--
---LKDSPEDRATQTILILMCIFVL---SYSFSSIVVILTTY------------SKYP--
--MLW-----------GVS------------------VLTFIEI----------------
---C--FP-----------------------I-F--C---P--------------FV---
--------I-------------------------------ISN------MNSS-------
----S-SPFLPCF-------------------------GKR-------------------
------------------------------------------------------------
------------------------------------------------------------
-------------
>75.2-m
------------------------------------------------------------
------------------------------------------------------------
------------------------------------------------------------
------------------------------------------------------------
-------------------------------------------------MPKDL-ILKHL
-------TFANCLSIISRGIPRAM------------SDCGLKDFLDDIACKLIVYICRI-
---TRGMSLYAMCLLSCF-------QAITINPSNC-RCL-TLKHRAT------KYIGHCC
SVS---------WLLHLFLNILTPARVSGPSYKKNVTN--MSYGYCSWV-ASGNVATALY
MLLLCFSDALCL-----------TLMA-CSSVSMVSVLYRHKRQ----VKHIHSAQHA--
---LKDSPEDRATQTILILMCIFVL---SYSFSSIVVILTTY------------SKYP--
--MLW-----------GVS------------------VLTFIEI----------------
---C--FP-----------------------I-F--C---P--------------FV---
--------I-------------------------------ISN------MNSS-------
----S-SPFLPCF-------------------------GKR-------------------
------------------------------------------------------------
------------------------------------------------------------
-------------
>75.2-s
------------------------------------------------------------
------------------------------------------------------------
------------------------------------------------------------
------------------------------------------------------------
---MITLGIL------------GNSSILFHYIFLILTG---K-----HLMPKDL-ILKHL
-------TFANCLSIISRGIPRAM------------SDCGLKDFLDDIACKLIVYICRI-
---TRGMSLYAMCLLSCF-------QAITINPSNC-RCL-TLKHRAT------KYIGHCC
SVS---------WLLHLFLNILTPARVSGPSYKKNVTN--MSYGYCSWV-ASGNVATALY
MLLLCFSDALCL-----------TLMA-CSSVSMVSVLYRHKRQ----VKHIHSAQHA--
---LKDSPEDRATQTILILMCIFVL---SYSFSSIVVILTTY------------SKYP--
--MLW-----------GVS------------------VLTFIEI----------------
---C--FP-----------------------I-F--C---P--------------FV---
--------I-------------------------------ISN------MISS-------
----S-SPFLPCF-------------------------GKR-------------------
------------------------------------------------------------
------------------------------------------------------------
-------------
>75-x
------------------------------------------------------------
------------------------------------------------------------
--------------------------------------------------------MR--
------------MATR---------HFAM---GI---------FLFS-------------
---QITLGIL------------VNSSILFHYIFLILTG---K-----HLMPKDL-ILKHL
-------TFANCLSIISRGIPRAM------------SDCGLKDFLDDIACKLIVYICRI-
---TRGMSLYAMCLLSCF-------QAITINPSNC-RCL-TLKHRAT------TYIGHCC
SVS---------WLLHLFLNILTPARVSGPSYKKNVTN--MSYGYCSWV-ASGNVATALY
MFLLCFSDALCL-----------TLMA-CSSVSMVSVLYRHKRQ----VKHIHSAQHA--
---LKDSPEDRATQTILILMCIFVL---SYSFSSIVVILTTY------------SKYP--
--MLW-----------GVS------------------VLTFIEI----------------
---C--FP-----------------------I-F--C---P--------------FV---
--------I-------------------------------ISN------MISS-------
----S-NPILPCF-------------------------GKR-------------------
------------------------------------------------------------
------------------------------------------------------------
-------------
>75-p
------------------------------------------------------------
------------------------------------------------------------
--------------------------------------------------------MR--
------------MTTR---------LFAM---GI---------FLFS-------------
---QITLGIL------------GNSSILFHYIFLILTG---K-----HLMPKDL-ILKHL
-------TFANCLSIISRGIPRAM------------SDCGLKDFLDDIACKLIVYICRV-
---TRGLSLYAMCLLSCF-------QAITINPSNS-RCL-TLKHRAN------KYIGHCC
SVS---------WFLHLFLNILTPTRVSGPGYNKNVTN--MSYGYCSWV-ASGNVATALY
MLLLCSSDVLCL-----------TLMA-CSSVSMVSILYRHKRQ----VKHIHSAQHA--
---PKVSPEDRATQTILILMCIFVL---SYSFSSIVVIFTTY------------SKYP--
--MIW-----------GVS------------------VLTFIEI----------------
---C--FP-----------------------I-F--C---P--------------FI---
--------I-------------------------------ISS------MNSS-------
----S-SPFLPCF-------------------------GKR-------------------
------------------------------------------------------------
------------------------------------------------------------
-------------
>73/242-p
------------------------------------------------------------
------------------------------------------------------------
------------------------------------------------------------
----------------------------M---GV---------FLFS-------------
---QITMGMI------------GNSSILLYYIILNFTR---K-----HLMPKDL-IIEHL
-------IFANFLSIISRGIPKTL------------SAYGFKDFLDDIGCKLINYIYRI-
---TRGMSLYAMCLLSCF-------QAITINPSNS-RQM-IIKHKVT------KYIGPSC
TVG---------WLVHLFLNVLTPARVSGPRYNKNVSM-RISYEYCSWF-ASGNVGTILY
MFLLSFSDGLCL-----------GLMA-SSSTYMVSLLYRHKRK----VKHIHSSQHF--
---LNVSPENKATQTILILVCMFIT---SYSFSSILIIFTTY------------SKYP--
--MLW-----------EVS------------------IFTFLEI----------------
---W--FP-----------------------I-F--C---P--------------IV---
--------L-------------------------------IRN------MKPS-------
----F-SLLLPCF-------------------------VKR-------------------
------------------------------------------------------------
------------------------------------------------------------
-------------
>73/242-s
------------------------------------------------------------
------------------------------------------------------------
------------------------------------------------------------
------------------------------------------------------------
------------------------------------------------------------
------------------------------------------------------------
--------------------------------------M-IIKHKAS------KYIGPSC
TVG---------WCVHLFLNVLTPVRVSGLRYNKNVST-RISYEYCSWF-ASGNVGTALY
TFLLSFSDRLCL-----------SLMA-SSSTYMVSLLYRHKRK----VKHIHSSQHF--
---LNVSPENKATQTILILICMFVT---SYSF--FLIVFATY------------SKYP--
--TLW-----------EVS------------------VFTFLEI----------------
---C--FA-----------------------I-F--C---P--------------FV---
--------L-------------------------------IRN------MKPS-------
----L-PLLLPCF-------------------------VKR-------------------
------------------------------------------------------------
------------------------------------------------------------
-------------
>77.1-c
------------------------------------------------------------
------------------------------------------------------------
--------------------------------------------------------MK--
------------MISE---------NVTM---GI---------FLFC-------------
---QIIVGVL------------GNFSILFYYVILIFIG---K-----HLLPKDL-IIEHL
-------TFSNCLTIILRGIPRTM------------SYFGFNVFLDDIGCKLIMYISRI-
---TRGMSMHATCILSCF-------QAITIRSSNF-KWM-KLKYKAT------KYIGPFC
LVS---------WLFHLLLNILIPARVSGPSYKENVTN-RLSYEYCSLF-TSDHVGAALY
MFLLCFSDVLCL-----------SLMA-CSSVSMVSTLYKHKRQ----VRNIHSAQHF--
---QKVSPEDRASKNILILLCIFVI---SYSLSSLVAVIRTC------------SKYP--
--VPW-----------ALN------------------IFTLIEI----------------
---C--FP-----------------------V-V--S---P--------------FV---
--------L-------------------------------ITN------MKLN-------
----F-SLFLPCF-------------------------GKR-------------------
------------------------------------------------------------
------------------------------------------------------------
-------------
>77-s
------------------------------------------------------------
------------------------------------------------------------
------------------------------------------------------------
------------------------------------------------------------
------------------------------------------------------------
-----------------------M------------SHFGFNIFLDDIGCKLIMYISRI-
---TRGMSMYATCILSCF-------QAITIKSSNF-KWM-KLKYRAT------KYIGPFC
LVS---------WLFHLLLNILIPARVSGPSYKENVTN-RLSYEYCSLF-TSDHVGAALY
MFLLCFSDVLCL-----------SLMA-CSSVSMVSTLYKHKRQ----VRNIHSAQHF--
---QKVSPEDRASKNILILLCIFVI---SYSLSSLVAVIRTC------------SKYP--
--VPW-----------ALN------------------IFTLIEI----------------
---C--FP-----------------------V-V--C---P--------------FV---
--------L-------------------------------ITN------MKFN-------
----F-SLFLPCF-------------------------GKR-------------------
------------------------------------------------------------
------------------------------------------------------------
-------------
>77.1-m
------------------------------------------------------------
------------------------------------------------------------
------------------------------------------------------------
------------------------------------------------------------
------------------------------------------------------------
-----------------------M------------SYFGFNIFLDDIGCKLIMYISRI-
---TRCMSMYATCILSCF-------QAITIRSSNF-KWM-KLKYRAT------KYIGPFC
LVS---------WLFHLLLNILIPVRVSGPSSKENVTN-RLSYEYCSLF-TSDHVRAVLY
MFLLCFSDVLCL-----------SLMA-CSSVSMVSTLYKHKRQ----VRNIHSAQHF--
---QKVSPEDRASKIILIFLCIFVI---SYSLSSLVAVIRTC------------SKYP--
--VPW-----------ALN------------------IFTLIEI----------------
---C--FP-----------------------V-V--C---P--------------FV---
--------L-------------------------------ITN------MKFN-------
----F-SLFLPCF-------------------------GKR-------------------
------------------------------------------------------------
------------------------------------------------------------
-------------
>77.2-m
------------------------------------------------------------
------------------------------------------------------------
--------------------------------------------------------MK--
------------MISE---------NVTM---GI---------FLFC-------------
---QIIVGVL------------GNFSILFYYVILIFIG---K-----HLLPKDL-IIEHL
-------TFANCLTIILRDIPRTM------------SYFGFNIFLDDIGCKLIMYISRI-
---TRCMSMYATCILSCF-------QAITIRSSNF-KWM-KLKYRAT------KYIGPFC
LVS---------WLFHLLLNILIPVRVSGPSSKENVTN-RLSYEYCSLF-TSDHVRAVLY
MFLLCFSDVLCL-----------SLMA-CSSVSMVSTLYKHKRQ----VRNIHSAQHF--
---QKVSPEDRASKIILIFLCIFVI---SYSLSSLVAVIRTC------------SKYP--
--VPW-----------ALN------------------IFTLIEI----------------
---C--FP-----------------------V-V--C---P--------------FV---
--------L-------------------------------ITN------MKFN-------
----F-SLFLPCF-------------------------GKR-------------------
------------------------------------------------------------
------------------------------------------------------------
-------------
>77-z
------------------------------------------------------------
------------------------------------------------------------
------------------------------------------------------------
------------------------------------------------------------
------------------------------------------------------------
-----------------------------------------------------MYISQI-
---TRGMPMYATCILSCF-------QAITIRSSNF-KWM-KLKYRAT------KYIGPFC
LVS---------WLFHLLLNILIPARVPGPSYKENVTN-RLSYEYCSLF-TSDHVGAALY
MFLLCFSDVLCL-----------SLMA-CSSVSMVSTLYKHKRQ----VRNIHSAQHF--
---LKVSPEDRASKIILILLCIFVI---SYSLSSLVAVIRTC------------STYP--
--VPW-----------ALN------------------IFTLTEI----------------
---I--FP-----------------------V-V--C---P--------------FV---
--------L-------------------------------ITN------MKFN-------
----F-SLFLLCF-------------------------GKR-------------------
------------------------------------------------------------
------------------------------------------------------------
-------------
>77.2-c
------------------------------------------------------------
------------------------------------------------------------
--------------------------------------------------------MK--
------------MISE---------NVTM---GI---------FLFC-------------
---QIIVGVL------------GNFSILFYYVILIFIG---K-----HLLPKDL-IIEHL
-------TFSNCLTIILRGIPRTM------------SYFGFNVFLDDIGCKLIMYISRI-
---TRGMSMHATCILSCF-------QAITIRSSNF-KWM-KLKYKAT------KYIGPFC
LVS---------WLFHLLLNILIPARVSGPSYKENVTN-RLSYEYCSLF-TSDHVGAALY
MFLLCFSDVLCL-----------SLMA-CSSVSMLTT-------------HMHWWPS---
----------------------VAL---LYSTCDDAAIERTMP---R-------TTHE--
--VPE-----------A-------------------------------------------
---------------------------------D--C---H--------------FCGLA
SCQL--ESL-------------------------------TIS------SGLN-------
----YCCLVSAC------------------------------------------------
------------------------------------------------------------
------------------------------------------------------------
-------------
>77.3-c
------------------------------------------------------------
------------------------------------------------------------
--------------------------------------------------------MK--
------------MISE---------NVTM---GI---------FLFC-------------
---QIIVGVL------------GNFSILFYYVILIFIG---K-----HLLPKDL-IIEHL
-------TFSNCLTIILRGIPRTM------------SYFGFNVFLDDIGCKLIMYISRI-
---TRGMSMHATCILSCF-------QAITIRSSNF-KWM-KLKYKAT------KYIGPFC
LVS---------WLFHLLLNILIPARVSGPSYKENVTN-RLSYEYCSLF-TSDHVGAALY
MFLLCFSDVLCL-----------SLMA-CSSVSMF----------------LHTY-----
------------------------------------------------------------
------------------------------------------------------------
------------------------------------------------------------
------------------------------------------------------------
------------------------------------------------------------
------------------------------------------------------------
------------------------------------------------------------
-------------
>77-p
------------------------------------------------------------
------------------------------------------------------------
--------------------------------------------------------MK--
------------MPSE---------NFAM---GI---------FLSC-------------
---QIIVGIL------------GNSSIVFYYIILVFTG---K-----HLVPKDL-IIEHL
-------TIANCLTIILRGIPQTM------------SYFGFKLFLDDIGCKLIVYISRV-
---TRGMSLYAMCLLSCF-------QAVTIRPSNS-RWT-KLKYRAT------NCIGPSC
SVS---------WLFHLLLNILIATRVSGPTYKENVTN-RLSYAYCSLF-ASDIVETMLY
MFILCFSDVLCL-----------CLMT-CSSVSMK-------------------------
---LTAVPRNKVTIQTFKLHC---------------------------------HDY---
----W-----------TIS-----------------------------------------
------------------------------------------------------------
------------------------------------------------------------
-----------CI-------------------------NDG-------------------
------------------------------------------------------------
------------------------------------------------------------
-------------
>79-c
---------------------------------------------------MYYLQEQTH
TVVMACE--------------AC-------------------------------------
---------------------PLR----------PL------YFW------KIDIGMK--
------------MDPG---------NFAI---ET---------FLFC-------------
---QITVGMF------------GNSSILFYYIILIFTE---K-----HLTPKDL-IIEHL
-------TFANYLTVILRGFPQTM------------AYFGFKNFLDDMGCKLIVYISRI-
---TRGMSLYAMCLLSCF-------QAITISPNNS-KWI-KLKYRAT------KYIGPSC
SVS---------WLVHLLLNILTPLRVSGPNYKKNATN-RLSYGYCSLF-ASDSVATTLY
ISLVCFSDVFCL-----------GLMA-CSSISMVSILYRHKRQ----VKHIHSAQHF--
---LKVSPEDRATQTILILLCTFVI---SYSFSSIVAMIRTY------------LKYP--
--VIW-----------GVN------------------IFTSLEI----------------
---F--FP-----------------------I-F--C---P--------------FV---
--------L-------------------------------ITN------MKSS-------
----F-NLFLLCL-------------------------GKR-------------------
------------------------------------------------------------
------------------------------------------------------------
-------------
>79-s
------------------------------------------------------------
---MACE--------------AC-------------------------------------
---------------------PLR----------PL------YFW------KIDIGMK--
------------MDPG---------NFAI---ET---------FLFC-------------
---QITVGMF------------GNSSILFYYIILIFTE---K-----HLTPKDL-IIEHL
-------TFANYLTVILRGFPQTM------------SYFGFKNFLDDRGCKLIVYISRI-
---TRGVSLYAMCLLSCF-------QAITISPNNS-RWI-KLKYRAT------KYIGPSC
SVS---------WLVHLLLNILTPLRESGTNYKKNATN-RLSYGYCSLF-ASDSVATTLY
ISLVCFSDVFCL-----------GLMA-CSSISMVSILYRHKRQ----VKHIHSAQHF--
---LKVSPEDRATQTILILLCTFVI---SYSFSSIVAIIRTY------------LNYP--
--VIW-----------GVN------------------IFTSLEI----------------
---F--FP-----------------------M-F--C---P--------------FV---
--------L-------------------------------ITN------MRSS-------
----S-NLFLPCL-------------------------GKR-------------------
------------------------------------------------------------
------------------------------------------------------------
-------------
>79-m
------------------------------------------------------------
------------------------------------------------------------
--------------------------------------------------------MK--
------------MDPG---------NFAI---ET---------FLFC-------------
---QITVGMF------------GNSSILFYYIILIFTE---K-----HLTPKDL-IIEHL
-------TFANYLTVILRGFPQTM------------SYFGFKNFLDDMGCKLIVYISRI-
---TRGVSLYAMCLLSCF-------QAITISPNNS-RWI-KLKYRAT------KYIGPSC
SVS---------WLVHLLLNILTPLRESGTNYKKNATN-RLSYGYCSLF-ASDSVATTLY
ISLVCFSDVFCL-----------GLMA-CSSISMVSILYRHKRQ----VKHIHSAQHF--
---LKVSPEDRATQTILILLCTFVI---SYSFSSIVAIIRTY------------LNYP--
--VIW-----------GVN------------------IFTSLEI----------------
---F--FP-----------------------M-F--C---P--------------FV---
--------L-------------------------------ITN------MRSS-------
----S-NLFLPCL-------------------------GKR-------------------
------------------------------------------------------------
------------------------------------------------------------
-------------
>79-x
---------------------------------------------------MYYLQEQTH
TVVMACE--------------TC-------------------------------------
---------------------PLR----------PL------YFW------EIDIGMK--
------------MDPG---------NFAI---ET---------FLFC-------------
---QITVGMF------------GNSSILFYYIILIFTE---K-----HLTPKDL-IIEHL
-------TFANYLTVILRGFPQTM------------SYFGFKNFLDDIGCKLIVYISRI-
---TRGVSLYAMCLLSCF-------QAITISPNNS-RWI-KLKFRAT------KYIGPSC
SVS---------WLVHLLLNILTPLRESGTNYKKNATN-RLSYGYCSLF-ASDSVATTLY
ISLVCVSDVFCL-----------GLMT-CSSISMVSILYRHKRQ----VKHIHSAQHF--
---LKVSPEDRATQTILILLCTFVI---SYSFSSIVAIIRTY------------LNYP--
--VIW-----------GVN------------------IFTSLEI----------------
---F--FP-----------------------M-F--C---P--------------FV---
--------L-------------------------------ITN------MRSS-------
----S-NLFLPCL-------------------------GKR-------------------
------------------------------------------------------------
------------------------------------------------------------
-------------
>79-z
-----------------------------------------------------------M
DVQCLCD--------------RTY------------------------------------
--------------------SHLR--------------------------------MK--
------------MDPG---------NFAI---ET---------FLFC-------------
---QITVGMF------------GNSSILFYYIILIFTE---K-----HLTPKDL-IIEHL
-------TFANYLTVILRGFPQTM------------SYFGFKNFLDDMGCKLIVYISRI-
---TRGVSLYAMCLLSCF-------QAITISPNNS-RWI-KLKFRAT------KYIGPSC
SVS---------WLVHLLLNILTPLRESGTNYKKNATN-RLSYGYCSLF-ASDSVATTLY
ISLVCVSDVFCL-----------GVMA-CSSISMVSILYRHKRQ----VKHIHSAQHF--
---LKVSPEDRATQTILILLCTFVI---SYSFSSIVAVIRTY------------LNYP--
--VIW-----------GVN------------------IFTSLEI----------------
---F--FP-----------------------M-F--C---P--------------FV---
--------L-------------------------------ITN------MRSS-------
----S-NLFLPCL-------------------------GKR-------------------
------------------------------------------------------------
------------------------------------------------------------
-------------
>238-m
------------------------------------------------------------
------------------------------------------------------------
--------------------------------------------------------MK--
------------MDPG---------NFAI---ET---------FLFC-------------
---QITVGMF------------GNSSILFYYFILIFTE---K-----HLTPKVL-IIEHL
-------TFANYLTVILRGFPQTM------------SYFGFKNFLDDMECKLIVYISRI-
---TRGVSLYAMCLVSCF-------QAITISPNNS-RWI-KLKYRAT------KYIGPSC
SVS---------WLVHLLLNILTPLRESGTNYKKNATN-RLSYGYCSLF-ASDSVATTLY
ISLVCFSDVFCL-----------GLMA-CSSISMVSILYRHKRQ----VKHNHSAQHF--
---LKVSPEDRATQTILILLCTFVI---SYSFSSIVAIIRTY------------LNYP--
--VIW-----------GVN------------------IFTSLEI----------------
---F--FP-----------------------M-F--C---P--------------FV---
--------L-------------------------------ITN------MRSS-------
----S-NLFLPCL-------------------------GKR-------------------
------------------------------------------------------------
------------------------------------------------------------
-------------
>3-m
------------------------------------------------------------
------------------------------------------------------------
--------------------------------------------------------MK--
------------MGPG---------NFAI---ET---------FLFC-------------
---QITVGMF------------GNSSIPFYYIILIFTE---K-----HLTPKDL-IIEHL
-------TFANYLTVILRGFPQTM------------SYFGFKNFLDDMGCKLLVYISRI-
---TRGVSLYAMCLLSCF-------QAITTSPNNS-RWI-KLKYRAT------KYIGPSC
SVS---------CLVHLLLNILTPLRESGTNYKKNATN-RLSYGYCSLF-ASDSVATTLY
ISLVCFSDVFCL-----------GLMA-CSSISMVSILYRHKRQ----VKHIHSAQHF--
---LKVSPEDRATQTILILLCTFVI---SYSFSSIVAIIRTY------------LNYP--
--VIW-----------GVN------------------IFTSLEI----------------
---F--FP-----------------------M-F--C---P--------------FV---
--------L-------------------------------ITN------MRSS-------
----S-NLFLPCL-------------------------GKR-------------------
------------------------------------------------------------
------------------------------------------------------------
-------------
>2-m
------------------------------------------------------------
------------------------------------------------------------
--------------------------------------------------------MK--
------------MDPG---------NFAI---ET---------FLFC-------------
---QITVGMF------------GNSSILFYYIILIFTE---K-----HLTSKDL-IIEHL
-------TFANYLTVILRGFPQTM------------SYFGFKNFLDDMGCKLIVYISRI-
---TRGVSLYALCLLSCF-------QAITTSPNNS-RWI-KLKYRAT------KYIGPSC
SVS---------CLVHLLLNILTPLRESGTNYKKNATN-RLSYGYCSLF-ASDSVATTLY
ISLVCFSDVFCL-----------GLMA-CSSISMVSILYRHERQ----VKHIHSAQYF--
---LKVYPEDRATQTILILLCTFVI---SYSFSSIVAIIRTY------------LNYP--
--VIW-----------GVN------------------IFTSLEI----------------
---F--FP-----------------------M-F--C---P--------------FV---
--------L-------------------------------ITN------MRSS-------
----S-NLFLPCL-------------------------GKR-------------------
------------------------------------------------------------
------------------------------------------------------------
-------------
>79-p
---------------------------------------------------MCYLQEQTH
TVVMACE--------------TC-------------------------------------
---------------------SLR----------PL------HFW------KIDIGMK--
------------MDPG---------NFAI---ET---------FLFC-------------
---QITVGMF------------GNSSILFYYIILIFTE---K-----HLTPKDL-IIEHL
-------TFANCLTIILRGYPQTM------------TYFGFKNFLDDMGCKLIVYISRI-
---TRGMSLYAMCLLSCF-------QAITISPNNS-KWI-KLKYRAT------KYIGPSC
SVS---------WLVHLLLNILTPLRVSGPNYKKNATN-RLNYGYCSLF-ASGSVATTLY
ISLVCFSDVLCL-----------CLLA-CSSVSMVSILYKHKRQ----VKHIHSAQHF--
---LNISPEDRATQTILILLCTFVI---SYSFSSIVAIIRTC------------LKYP--
--VIW-----------GVN------------------IITSLEI----------------
---F--FP-----------------------I-F--C---P--------------FV---
--------L-------------------------------ITN------MKSS-------
----S-SLFLPCL-------------------------GKR-------------------
------------------------------------------------------------
------------------------------------------------------------
-------------
>81-s
------------------------------------------------MQHFTRIHLHVR
VRNL--------------------------------------------------------
------------------------------------------------------LGMK--
------------MTSI---------NLPM---GI---------FLFF-------------
---QILMGIF------------GNSSILFYYVIFIFSG---K-----YLMPKDM-IIEHV
-------TLSNCLSLISKGIPQTL------------SDFGFKNFLGDIGCKVIMYIYRV-
---TRGMSLYAMCLLSCF-------QAITISPSNS-KWI-MLKHRAT------KYIGSSC
LVS---------WLVNLLLNIMMLVKVTVPHLQQK-------------------------
------CD-------------------------------KHK------------------
------------------------------------------------------------
------------------------------------------------------------
------------------------------------------------------------
------------------------------------------------------------
------------------------------------------------------------
------------------------------------------------------------
------------------------------------------------------------
-------------
>74.8-s
------------------------------------------------------------
------------------------------------------------------------
------------------------------------------------------------
------------------------------------------------------------
------------------------------------------------------------
------------------------------------------------------------
------MSLYAMCLLSCF-------QAITISPNYS-RWM-MFKHRAT------KYLGPSC
SLS---------WLVQLFLNILAAARVSGPHYNKNTTN-RMNLGYCSSF-ASGNFATALY
LFLLCFCDGLCL-----------GLMA-YSSVSMVSILYRHKKQ----VKHIHSAQHF--
---LKVSPEDRATQTILILVCTFVL---SYSYSSILIIFTTY------------SKYP--
--MLWWLSSEFIKKYPRMSGHGRDPSLTIYFQGCTTNFMYFDHI----------------
---C--EG-----------------------E-IV-C---Q--------------KVD--
--QLPRSDI-------------------------------MTH------VDSG-------
------N-----------------------------------------------------
------------------------------------------------------------
------------------------------------------------------------
-------------
>82-c
------------------------------------------------------------
------------------------------------------------------------
------------------------------------------------------------
------------MKPE---------NMVM---GI---------VFIL-------------
---QTTVGIL------------VNSSVLLHYLIPGFTG---K-----GLKLKTL-IVKHL
-------TLANSLSIISRGIPQIM------------AEFGMKYFLDDIGCKLVLYLYRV-
---SRGGSLYTTCLLSCF-------QATIISSSST-KWM-KFKHKAI------KYMGPSC
SLS---------WPMHLLLNVMILVAVTSSSNRRNATK-KLTYVYCSAS-VSGTVATPLY
MLLLSFTDVLCL-----------SLMS-WASVFMLSILHRHKRQ----VQYIHGAQHS--
---LRVSPEARATQTILILACTFVT---FYSISSIMVLYSAL------------FGNP--
--GLW-----------VIN------------------IISGLET----------------
---C--YP-----------------------I-F--C---S--------------FV---
--------L-------------------------------ICN------NSSA-------
----S-RLYLPCW-------------------------WKH-------------------
------------------------------------------------------------
------------------------------------------------------------
-------------
>82.2-s
------------------------------------------------------------
------------------------------------------------------------
------------------------------------------------------------
------------MKPE---------NMVM---GI---------VFIL-------------
---QTTVGIL------------VNSSVLLHYLVPGFTG---K-----GLKLKTL-IVKHL
-------TLANSLSIISRGIPQIM------------AEFGMKYFLDDIGCKLVLYLYRV-
---SRGVSLYTTCLLSCF-------QAAIISSSTT-KWM-KFKHKAI------KYMGPSC
SLS---------WPMNLLLNVMILVTVTSSSNRRNATK-KLTYGYCSAS-VSGTIATPLY
MLLLSFTDVLCL-----------SLMS-WASVFMLSILHRHKRQ----VQYIHGAQHS--
---LRVSPEARATQTILILACTFVT---FYSISSIMVLYSAL------------FGNP--
--GLW-----------VIN------------------IISVLET----------------
---C--YP-----------------------I-F--C---S--------------FV---
--------L-------------------------------ISN------NSSA-------
----S-RLYLHCW-------------------------WKR-------------------
------------------------------------------------------------
------------------------------------------------------------
-------------
>82-x
------------------------------------------------------------
------------------------------------------------------------
------------------------------------------------------------
------------MKPE---------NMVM---GI---------VFIL-------------
---QTTVGIL------------VNSSVLLHYLVPGFTG---K-----GLKLKTL-IVKHL
-------TLANSLSIISRGIPQIM------------AEFGMKYFLDDIGCKLVLYLYRV-
---SRGVSLYTTCLLSCF-------QATIISSSTT-KWM-KFKHKAI------KYMGPSC
SLS---------WPLNLLLNVMILVTVTSSSNRRNATK-KLTYGYCSAS-VSGTIATPLY
MLLLSFTDVLCL-----------SLMS-WASVFILSILHRHKRQ----VQYIHGAQHS--
---LRVSPEARATQTILILACTFVT---FYSISSIMVLYSAL------------FGNP--
--GLW-----------VIN------------------IISVLET----------------
---C--YP-----------------------I-F--C---S--------------FV---
--------L-------------------------------ISN------NSSA-------
----S-RLYLHCW-------------------------WKR-------------------
------------------------------------------------------------
------------------------------------------------------------
-------------
>82.2-m
------------------------------------------------------------
------------------------------------------------------------
---------------------------------------------------------K--
------------MKPE---------NMVM---GI---------VFIL-------------
---QTTVGIL------------VNSSVLLHYLVPGFTG---K-----GLKLKTL-IVKHL
-------TLANSLSIISRGIPQIM------------AEFGMKYFLDDIGCKLVLYLYRV-
---SRGVSLYTTCLLSCF-------QAAIISSSTT-KWM-KFKHKAI------KYMGPSC
SLS---------WPMNLLLNVMILVTVTSSSNRRNATK-KLTYGYCSAS-VSGTIATPLY
MLLLSFTDVLCL-----------SLMS-WASVFMLSILHRHKKQ----VQYIHGVQHF--
---LRVSPEARATQTILILACTFVT---FYSISSIMVLYSAL------------FGNP--
--GLW-----------VIN------------------IISVLET----------------
---C--YP-----------------------I-F--C---S--------------FV---
--------L-------------------------------ISN------NSSA-------
----S-RLYLHCW-------------------------WKR-------------------
------------------------------------------------------------
------------------------------------------------------------
-------------
>82.3-m
------------------------------------------------------------
------------------------------------------------------------
------------------------------------------------------------
------------MKPE---------NMVM---GI---------VFIL-------------
---QTTVGIL------------VNSSVLLHYLVPGFTG---K-----GLKLKTL-IVKHL
-------TLANSLSIISRGIPQIM------------AEFGMKYFLDDIGCKLVLYLYRV-
---SRGVSLYTTCLLSCF-------QAAIISSSTT-KWM-KFKHKAI------KYMGPSC
SLS---------WPMNLLLNVMILVTVTSSSNRRNATK-KLTYGYCSAS-VSGTIATPLY
MLLLSFTDVLCL-----------SLMS-WASVFMLSILHRHKKQ----VQYIHGVQHF--
---LRVSPEARATQTILILACTFVT---FYSISSIMVLYSAL------------FGNP--
--GLW-----------VIN------------------IISVLET----------------
---C--YP-----------------------I-F--C---S--------------FV---
--------L-------------------------------ISN------NSSA-------
----S-RLYLHCW-------------------------WKR-------------------
------------------------------------------------------------
------------------------------------------------------------
-------------
>82.1-m
------------------------------------------------------------
------------------------------------------------------------
------------------------------------------------------------
------------------------------------------------------------
------------------------------------------------------------
------------------------------------------------------------
--------------------------------------M-KFKHKAI------KYMGPSC
SLS---------WPMNLLLNVMILVTVTSSSNRRNATK-KLTYGYCSAS-VSGTIATPLY
MLLLSFTDVLCL-----------SLMS-WASVFMLSILHRHKKQ----VQYIHGVQHF--
---LRVSPEARATQTILILACTFVT---FYSISSIMVLYSAL------------FGNP--
--GLW-----------VIN------------------IISVLET----------------
---C--YP-----------------------I-F--C---S--------------FV---
--------L-------------------------------ISN------NSSA-------
----S-RLYLHCW-------------------------WKR-------------------
------------------------------------------------------------
------------------------------------------------------------
-------------
>82.1-s
------------------------------------------------------------
------------------------------------------------------------
------------------------------------------------------------
---------------------------------M---------LYIV-------------
---KP----------------------------PGYS-----------IKVK--------
------------------------------------------------------------
--------------------------------------Y-KFTPNVI------KYMGPSC
SLS---------WPMNLLLNVMILVTVTSSSNRRNATK-KLTYGYCSAS-VSGTIATPLY
MLLLSFTDVLCL-----------SLMS-WASVFMLSILHRHKRQ----VQYIHGAQHS--
---LRVSPEARATQTILILACTFVT---FYSISSIMVLYSAL------------FGNP--
--GLW-----------VIN------------------IISVLET----------------
---C--YP-----------------------I-F--C---S--------------FV---
--------L-------------------------------ISN------NSSA-------
----S-RLYLHCW-------------------------WKR-------------------
------------------------------------------------------------
------------------------------------------------------------
-------------
>84-c
------------------------------------------------------MNTHLN
AFFLGV------------------------------------------------------
------------------------------------------LMWLN----MFIPGEK--
-----------NMAPE---------NLPV---GI---------LFFS-------------
---QTAVGIL------------GNWSILLHYVTSVING---K-----SLMPKDQ-ILKHL
-------TLANSLVIISRVTPHIM------------VQLGLQYLLDDLLCKLTLYSNRV-
---SRGISLHCTCLLSCF-------QAITISLSHS-RLM-ALTHSVS------KYMIQFC
SIS---------WLLHLLLNIKTAIDVIGPNTIKNVTR-KIMLGYCSAF-AFSNGVTGLH
LFFVCFTDGLCL-----------SIMV-WASIFMVKILYRHKSQ----LQYIHSAHHP--
---LRVSPEDKATKTILILVCTFVL---SYSMSFILIIYTVV------------FDNP--
--RLW-----------IIN------------------IFTFLDT----------------
---C--FP-----------------------T-F--C---P--------------FI---
--------L-------------------------------ISN------NQST------P
------KNPLPCC-------------------------SRRNL-----------------
------------------------------------------------------------
------------------------------------------------------------
-------------
>84.1-s
------------------------------------------------------MNTHLN
AFFLGV------------------------------------------------------
------------------------------------------LMWLN----LSIPGEK--
-----------NMAPE---------NLPV---GI---------LFFS-------------
---QTAVGIL------------GNWSILLHYVTSVITG---K-----SLMPKDQ-ILKHL
-------TLANSLVIISRVTPHIM------------VQLGLQYLLDDLLCKLTLYSNRV-
---SRGISLHCTCLLSCF-------QAITISLSHS-RLM-TLTHSVS------KYMIQFC
SIS---------WLLHLLLNIKTAIDVIGPNTIKNVTR-KIMLGYCSAF-SFSNGVTGLH
LFFVCFTDGLCL-----------SIMV-WASIFMVKILYRHKSQ----LQYIHSAHHP--
---LRVSPEDKATKTILILVFTFVL---SYSMSFILIIYTVV------------FDNP--
--RLW-----------IIN------------------IFTFLDT----------------
---C--FP-----------------------T-F--C---P--------------FI---
--------L-------------------------------ISN------NQST------P
------KNALPCC-------------------------SRRNL-----------------
------------------------------------------------------------
------------------------------------------------------------
-------------
>84.1-m
------------------------------------------------------------
------------------------------------------------------------
------------------------------------------------------------
------------MAPE---------NLPV---GI---------LFFS-------------
---QTAVGIL------------GNWSILLHYVTSVITG---K-----SLMPKDQ-ILKHL
-------TLANSLVIISRVTPHIM------------VQLGLQYLLDDLLCKLTLYSNRV-
---SRGISLHCTCLLSCF-------QAITISLSHS-RLM-TLTHSVS------KYMIQFC
SIS---------WLLHLLLNIKTAIDVIGPNTIKNVTR-KIMLGYCSAF-AFSNGVTGLH
LFFVCFTDGLCL-----------SIMV-WASIFMVKILYRHKSQ----LQYIHSAHHP--
---LRVSPEDKATKTILILVFTFVL---SYSMSFILIIYTVV------------FDNP--
--RLW-----------IIN------------------IFTFLDT----------------
---C--FP-----------------------T-F--C---P--------------FI---
--------L-------------------------------ISN------NQST------P
------KNALPCC-------------------------SRRNL-----------------
------------------------------------------------------------
------------------------------------------------------------
-------------
>84-x
------------------------------------------------------------
------------------------------------------------------------
------------------------------------------------------------
------------MAPE---------NLPV---GI---------LFFS-------------
---QTAVGIL------------GNWSILLHYVTSVITG---K-----SLMPKDQ-ILKHL
-------TLANSLVIISRVTPHIM------------VQLGLQYLLDDLLCKLTLYSNRV-
---SRGISLHCTCLLSCF-------QAITISLSHS-RLM-TLTHSVS------KYMIQFF
SIS---------WLLHLLLNIKTAIDVIGPNTIKNVTR-KIMLGYCSAF-AFSNGVTGLH
LFFVCFTDGLCL-----------SIMV-WASIFMVKILYRHKSQ----LQYIHSAHHP--
---LRVSPEDKATKTILILVFTFVL---SYSMSFILIIYTVV------------FDNP--
--RLW-----------IIN------------------IFTFLDT----------------
---C--FP-----------------------T-F--C---P--------------FI---
--------L-------------------------------ISN------NQST------P
------KNALPCC-------------------------SRRNL-----------------
------------------------------------------------------------
------------------------------------------------------------
-------------
>84-z
------------------------------------------------------------
------------------------------------------------------------
------------------------------------------------------------
------------MAPE---------NLPV---GI---------LFFS-------------
---QTAVGIL------------GNWSILLHYVTSVITG---K-----SLMPKDQ-ILKHL
-------TLANSLVIISRVTPHIM------------VQLGLQYLLDDLLCKLTLYSNRV-
---SRGISLHCTCLLSCF-------QAITISLSHS-RLM-TLTHSVS------KYMIQFF
SIS---------WLLHLLLNIKTAIDVIGPNTIKNVTR-KIMLGYCSAF-AFSNGVTGLH
LFFVCFTDGLCL-----------SIMV-WASIFMVKILYRHKSQ----LQYIHSAHHP--
---LRVSPEDKATKTILILVFTFVL---SYSMSFILIIYTVV------------FDNP--
--RLW-----------IIN------------------IFTFLDT----------------
---C--FP-----------------------T-F--C---P--------------FI---
--------L-------------------------------ISN------NQST------P
------KNALPCC-------------------------SRRNL-----------------
------------------------------------------------------------
------------------------------------------------------------
-------------
>84.2-m
------------------------------------------------------------
------------------------------------------------------------
-------------------------------------------MWLN----LFIPGEK--
-----------NMAPE---------NLPV---GI---------LFFS-------------
---QTAVGIL------------GNWSILLHYVTSVITG---K-----SLMPKDQ-ILKHL
-------TLANSLVIISRVTPHIM------------VQLGLQYLLDDLLCKLTLYSNRV-
---SRGISLHCTCLLSCF-------QAITISLSHS-RLM-TLTHSVS------KYMIQFC
SIS---------WLLHLLLNIKTAIDVIGPNTIKNVTR-KIMLGYCSAF-AFSNGVTGLH
LFFVCFTDGLCL-----------SIMV-WASIFMVKILYRHKSQ----LQYIHSAHHP--
---LRVSPEDKATKTILILVFTFVL---SYSMSFILIIYTVV------------FDNP--
--RLW-----------IIN------------------IFTFLDT----------------
---C--FP-----------------------T-F--C---P--------------FI---
--------L-------------------------------ISN------NQST------P
------KNALPCC-------------------------SRRNL-----------------
------------------------------------------------------------
------------------------------------------------------------
-------------
>84-p
------------------------------------------------------------
------------------------------------------------------------
------------------------------------------------------------
------------MAPE---------NLPV---GI---------LFFS-------------
---QTAVGIL------------GNWSILLHYVMSIITG---K-----SLMPKDQ-ILKHL
-------TLANSLVIISRVTPHIM------------VQLGLQYLLDDLLCKLTLYSNRV-
---SRGISLHCTCLLSCF-------QAITINLSHS-RLM-TLTHFVS------KYMIQFC
SIS---------WLLHLLLNIKTAVDVIGPNTIKNVTR-KIMLGYCSAF-AFGNGVTGLH
LFFVCFTDGLCL-----------SIMV-WASIFMVKILYRHKSQ----LHYIHSAHHL--
---LRVSPEDRATKTILILVCTFVL---SYSMSFILIIYTVV------------FDNP--
--RLW-----------IIN------------------IFTFLDT----------------
---C--FP-----------------------T-F--C---P--------------FI---
--------L-------------------------------ISN------NQST------P
------KNPLSCC-------------------------SRRIFIMVT------------C
VLC---------------------------------------------------------
------------------------------------------------------------
-------------
>84.2-s
------------------------------------------------------------
------------------------------------------------------------
------------------------------------------------------------
------------MAPE---------NLPV---GI---------LFFS-------------
---QTAVGIL------------GNWSILLHYVTSVITG---K-----SLMPKDQ-ILKHL
-------TLANSLVIISRVTPHIM------------VQLGLQYLLDDLLCKLTLYSNRV-
---SRGISLHCTCLLSCF-------QAITISLSHS-RLM-TLTHSVS------KYMIQFC
SIS---------WLLHLLLNIKTAIDVIGPNTKK--------------------------
----------C-----------------------------------------HQENH---
----------------------------------VGILFSIF------------FQQW--
--CYW-------------------------------------------------------
-------P-----------------------T-FVLC---L--------------FH---
------------------------------------------------------------
------------------------------------------------------------
------------------------------------------------------------
------------------------------------------------------------
-------------
>84.3-s
------------------------------------------------------------
------------------------------------------------------------
------------------------------------------------------------
------------MAPE---------NLPV---GI---------LFFS-------------
---QTAVGIL------------GNWSILLHYVTSVITG---K-----SLMPKDQ-ILKHL
-------TLANSLVIISRVTPHIM------------VQLGLQYLLDDLLCKLTLYSNRV-
---SRGISLHCTCLLSLLPSNHNQPQSLQADDTYT-LCL-KIHDSVL------LYKLAST
SASKHQDSYRCDWTKYY---------------KK--------------------------
----------C-----------------------------------------HQENH---
----------------------------------VGILFSIF------------FQQW--
--CYW-------------------------------------------------------
-------P-----------------------T-FVLC---L--------------FH---
------------------------------------------------------------
------------------------------------------------------------
------------------------------------------------------------
------------------------------------------------------------
-------------
>235-c
-M---------------ELKSVP-----------------------LKRSSAV-CFTLQS
ASRV------------------CK------------------------------GN----
---------------------SVS----------RM---------------WVQSSGN--
----------DGMTAR---------NMAL---GI---------IFLS-------------
---QTALGLL------------GNSSVFFNYLLLYFSR---Y-----KLNSTDW-MLNYL
-------VVANFLTLLCKGVPQTM------------AAFGLKDFLSDFGCNLLFYIHKM-
---GRGTCICSSSLMSAF-------QAITISNRNF-MWE-EFKTKSS------KFSGFFL
CLC---------CILNILMSTYNLFYMTGKLGHRNMTI-IQDFGFC-SV-CLDKTGQILH
TIFLPLPDVVYL-----------GLLV-WASISTVLILHRHKQR----LEHIPRNKHS--
---SQSSTESRVIKTILLQLSTFML---FYIISCLFQLFLSF------------LHNP--
--SWL-----------LIN------------------ISIVISG----------------
---C--FP-----------------------A-V--S---P--------------FL---
--------L-------------------------------MNQ-------YSI------A
----S-SHCVP---------------------------CMRN------------------
------------------------------------------------------------
------------------------------------------------------------
-------------
>235.1-s
ML---------------SVPHLP-----------------------LHDSQ---------
------------------------------------------------------------
----------------------------------------------------VQPSGN--
----------DGMTAR---------NMAL---GI---------IFLS-------------
---QTALGLL------------GNSSVFFNYLLLYFSS---Y-----KLNSTDW-MLNYL
-------VVANFLTLLCKGVPHIM------------AAFGLKDFLSDFGCNLLFYIHKM-
---GRGTCICSSSLMSVF-------QAITISNRNF-MWK-EFKAKSS------KFSGFFL
CLC---------CTLNILMSTYNLFYMTGKLGHRNMTI-IQDFGFC-SV-CLDKTGQILH
TIFLPVPDVVYL-----------GLLV-WTSISTVLILHRHKQR----LEHIPRNKHS--
---SQSSTESRVIKTILLQLSTFML---CYIISCLFQLFLSF------------LHNP--
--SWL-----------LIN------------------ISIVISG----------------
---C--FP-----------------------A-V--S---P--------------FL---
--------L-------------------------------MNH-------YSI------A
----S-SHCVP---------------------------CMRNWQNLI-------------
------------------------------------------------------------
------------------------------------------------------------
-------------
>235-m
ML---------------SVPHLP-----------------------LHDSQ---------
------------------------------------------------------------
----------------------------------------------------VQPSGN--
----------DGMTAR---------NMAL---GI---------IFLS-------------
---QTALGLL------------GNSSVFFNYLLLCFSR---Y-----KLNSTDW-MLNYL
-------VVANFLTLLCKGVPQTM------------AAFGLKDFLSDFGCNLLFYIHKM-
---GRGTCICSSSLMSVF-------QAITISNRNF-MWK-EFKAKSS------KFSGFFL
CLC---------CTLNILMSTYNLFYMTGKLGHRNMTI-IQDFGFC-SV-CLDKTGQILH
TIFLPLPDVVYL-----------GLLV-WTSISTVLILHRHKQR----LEHIPRNKHS--
---SQSSTESRVIKTILLQLSTFML---CYIISCLFQLFLSF------------LHNP--
--SWL-----------LIN------------------ISIVISG----------------
---C--FP-----------------------A-M--S---P--------------FL---
--------L-------------------------------MNH-------YSI------A
----S-SHCVP---------------------------CMRNWQNLI-------------
------------------------------------------------------------
------------------------------------------------------------
-------------
>235-z
ML---------------SVPHLP-----------------------LHDSQ---------
------------------------------------------------------------
----------------------------------------------------VQPSGN--
----------DGMTAR---------NMAL---GI---------IFLS-------------
---QTALGLL------------GNSSVFFNYLLLYFSR---Y-----KLNSTDW-MLNYL
-------VVANFLTLLCKGVPQTM------------AAFGLKDFLSDFGCNLLFYIHKM-
---GRGTCICSSSLMSVF-------QAITISNRNF-MWK-EFKAKSS------KFSGFFL
CLC---------CTLNILMSTYNLFYMTGKLGHRNMTI-IQDFGFC-SV-CLDKTGQILH
TIFLPLPDVVYL-----------GLLV-WTSISTVLILHRHKQR----LEHIPRNKHS--
---SQSSTESRVIKTILLQLSTFML---CYIISCLFQLFLSF------------LHNP--
--SWL-----------LIN------------------ISIVISG----------------
---C--FP-----------------------A-M--S---P--------------FL---
--------L-------------------------------MNH-------YSI------A
----S-SHCVP---------------------------CMRNWQNLI-------------
------------------------------------------------------------
------------------------------------------------------------
-------------
>235-x
------------------------------------------------------------
------------------------------------------------------------
------------------------------------------------------------
------------MTAR---------NMAL---GI---------IFLS-------------
---QTALGLL------------GNSSVFFNYLLLYFSR---Y-----KLNSTDW-MLNYL
-------VVANFLTLLCKGVPQTM------------AAFGLKDFLSDFGCNLLFYIHKM-
---GRGTCICSSSLMSFF-------QAIIISNRNF-MWK-EFKAKSS------KFSGFFL
CLC---------CTLNILMSTYNLFYMTGKLGHRNMTI-IQDFGFC-SV-CLDKTGQILH
TIFLPLPDVVYL-----------GLLV-WTSISTVLILHRHKQR----LEHIPRNKHS--
---SQSSTESRVIKTILLQLSTFML---CYIISCLFQLFLSF------------LHNP--
--SWL-----------LIN------------------ISIVISG----------------
---C--FP-----------------------A-M--S---P--------------FL---
--------L-------------------------------MNH-------YSI------A
----S-SHCVP---------------------------CMRNWQNLI-------------
------------------------------------------------------------
------------------------------------------------------------
-------------
>235.3-s
-M---------------ELKSVP-----------------------LKRSSAV-CFTLQS
ASRV------------------CK------------------------------GN----
---------------------SVS----------RM---------------WVQPSGN--
----------DGMTAR---------NMAL---GI---------IFLS-------------
---QTALGLL------------GNSSVFFNYLLLYFSS---Y-----KLNSTDW-MLNYL
-------VVANFLTLLCKGVPHIM------------AAFGLKDFLSDFGCNLLFYIHKM-
---GRGTCICSSSLMSVF-------QAITISNRNF-MWK-EFKAKSS------KFSGFFL
CLC---------CTLNILMSTYNLFYMTGKLGHRNMTI-IQDFGFC-SV-CLDKTGQILH
TIFLPVPDVVYL-----------GLLV-WTSISTVLILHRHKQR----LEHIPRNKHS--
---SQSSTESRVIKTILLQLSTFML---CYIISCLFQLFLSF------------LHNP--
--SWL-----------LIN------------------ISIVISG----------------
---C--FP-----------------------A-V--S---P--------------FL---
--------L-------------------------------MNH-------YSI------A
----S-SHCVP---------------------------CMRNWQNLI-------------
------------------------------------------------------------
------------------------------------------------------------
-------------
>235.2-s
ML---------------SVPHLP-----------------------LHDSQ---------
------------------------------------------------------------
----------------------------------------------------VQPSGN--
----------DGMTAR---------NMAL---GI---------IFLS-------------
---QTALGLL------------GNSSVFFNYLLLYFSS---Y-----KLNSTDW-MLNYL
-------VVANFLTLLCKGVPHIM------------AAFGLKDFLSDFGCNLLFYIHKM-
---GRGTCICSSSLMSVF-------QAITISNRNF-MWK-EFKAKSS------KFSGFFL
CLC---------CTLNILMSTYNLFYMTGKLGHRNMTI-IQDFGFC-SV-CLDKTGQILH
TIFLPVPDVVY-------------------------------------LEHIPRNKHS--
---SQSSTESRVIKTILLQLSTFML---CYIISCLFQLFLSF------------LHNP--
--SWL-----------LIN------------------ISIVISG----------------
---C--FP-----------------------A-V--S---P--------------FL---
--------L-------------------------------MNH-------YSI------A
----S-SHCVP---------------------------CMRNWQKPD------------M
IRNI--------------------------------------------------------
------------------------------------------------------------
-------------
>236.1-c
------------------------------------------------------------
------------------------------------------------------------
------------------------------------------------------------
---------------------------------M---------IFIC-------------
---LTIIGIL------------GNFTLLYHYIYFYLTR---Y-----RLRSTDW-ILIHL
-------IVANILTVLCKGVPQTI------------SSFGFTDFLNDIGCKLVSSLHRV-
---GRGASIGSTSLLSVF-------QAIVISPRNS-RDS-ELKVRTH------KCICCSV
YLN---------WVIYLLISSVNLVHMRARYGNESTNN-LKSFIYCYSV-HHDPTSDILY
ATLLSGPEVILL-----------GLML-WASGSMVLTLYRHKQM----MQYISRTSLS--
---SRSSPESRATKTILLLVCTFVS---FYTISSACQSFGAL------------LYNP--
--KWS-----------LVN------------------MTAMTSL----------------
---L--FP-----------------------T-V--C---P--------------FL---
--------H-------------------------------MSQ-------DSR------I
----S-SYL------------------------------KRNIHFP--------------
------------------------------------------------------------
------------------------------------------------------------
-------------
>236.2-c
------------------------------------------------------------
------------------------------------------------------------
------------------------------------------------------------
------------MEAS---------ELSI---RM---------VFIF-------------
---LTTIGIL------------GNFTLLYHYIYFYLTR---Y-----RLRSTDW-ILIHL
-------IVANILTVLCKGVPQTI------------SSFGFTDFLNDIGCKLVSSLHRV-
---GRGASIGSTSLLSVF-------QAIVISPRNS-RDS-ELKVRTH------KCICCSV
YLN---------WLIYLFINSVNLVYLRARNGNESTTN-LKSFFFCYSV-RHDPTSDILY
ATLLSSPEVILL-----------GLML-WASGSMVLTLYRHKQM----MQYISRTSLS--
---SRSSPESRATKTILLLVCTFVS---FYTISSACQSFGAL------------LYNP--
--KWS-----------LVN------------------MTAMTSL----------------
---L--FP-----------------------T-V--C---P--------------FL---
--------H-------------------------------MSQ-------DSR------I
----S-SYL------------------------------KRNIHFP--------------
------------------------------------------------------------
------------------------------------------------------------
-------------
>236-s
------------------MDSFR-----------------------IENGDCVSTFTLPC
RIL---------------------------------------------------------
----------------------------------------------------SLRTRT--
----------DSMEAS---------ELSI---GM---------IFIC-------------
---LTIIGIL------------GNLTLLYHYIYFYLTR---Y-----RLRSTDW-ILIHL
-------IVANILTVLCKGVPQTI------------SSFGFTDFLNDIGCKLVSSLLRV-
---GRGAGIGSTSFLSVF-------QAIIISPRNS-RNS-ELKVRTH------KCICCSV
YLN---------WVIYLLISSVNLVHMRARYGNESTTN-LKSFIYCYSV-RHDPTSDILY
ATLLSGPEVLLL-----------GLML-WASGSMVLTLYRHKQM----MQYMSRTSLS--
---SRSSPESRATKTILLLVCTFVS---FYTISSVCQSFGAL------------LYNP--
--SWF-----------LVT------------------MTAMSSL----------------
---L--FP-----------------------I-V--C---P--------------FL---
--------L-------------------------------MSQ-------DSR------I
----F-S-----------------------------------------------------
------------------------------------------------------------
------------------------------------------------------------
-------------
>236-x
------------------MDSFR-----------------------IENGDCVSTFTLPC
RIL---------------------------------------------------------
----------------------------------------------------SLRTRT--
----------DSMEAS---------ELSI---GM---------IFIS-------------
---LTITGIL------------GNLTLLYHYIYFYLTR---Y-----RLRSTDW-ILIHL
-------IVANILTVLCKGVPQTI------------SLFGFTDFLNDIGCKLVCSLRRV-
---GRGAGIGSTSFLSVF-------QAIIISPRNS-RNS-ELKVRTH------KCICCSV
YLN---------WVIYLLISSVNLVHMRARYGNESTTN-LKSFIYCYSV-RHDPTSDILY
ATLLSGPEVLLL-----------GLML-WASGSMVLTLYRHKQT----MQYMSRTSLS--
---SRSAPESRATKTILLLVCTFVS---FYTISSVCQSFGAL------------LYNP--
--SWF-----------LVN------------------MTAMSSL----------------
---L--FP-----------------------T-V--C---P--------------FL---
--------L-------------------------------MSQ-------DSR------I
----S-S-----------------------------------------------------
------------------------------------------------------------
------------------------------------------------------------
-------------
>236-z
------------------MDSFR-----------------------IENGDCVSTFTLPC
RIL---------------------------------------------------------
----------------------------------------------------SLRTRT--
----------DSMEAS---------ELSI---GM---------IFIS-------------
---LTITGIL------------GNLTLLYHYIYFYLTR---Y-----RLRSTDW-ILIHL
-------IVANILTVLCKGVPQTI------------SLFGFTDFLNDIGCKLVCSLRRV-
---GRGAGIGSTSFLSVF-------QAIIISPRNS-RNS-ELKVRTH------KCICCSV
YLN---------WVIYLLISSVNLVHMRARYGNESTTN-LKSFIYCYSV-RHDPTSDILY
ATLLSGPEVLLL-----------GLML-WASGSMVLTLYRHKQM----MQYMSRTSLS--
---SRSAPESRATKTILLLVCTFVS---FYTISSVCQSFGAL------------LYNP--
--SWF-----------LVN------------------MTAMSSL----------------
---L--FP-----------------------T-V--C---P--------------FL---
--------L-------------------------------MSQ-------DSR------I
----S-S-----------------------------------------------------
------------------------------------------------------------
------------------------------------------------------------
-------------
>236-m
------------------MDSFR-----------------------IENGDCVSTFTLPC
RIL---------------------------------------------------------
----------------------------------------------------SLRTRT--
----------DNMEAS---------ELSI---GI---------IFIS-------------
---LTIIGIL------------GNVTLLYHYTYFYLTR---Y-----KLRSTDW-ILIHL
-------IVANILTVLCKGVPQTI------------SSFGFKDFLNDIGCKLVSSLHRV-
---GRGTGIGSTSFLSVF-------QAIIISPRNS-RDS-ELKVRTH------KCICCSV
YLN---------WVIYLLISSVNLVHMRARYGNESTTN-LKSFIYCYSV-RHDPTSDILY
ATLLSGPEVLLL-----------GLML-WASGSMVLTLYRHKQM----MQYMSRTSLS--
---SRSSPESRATKTILLLVCTFVS---FYTISSVCQSFGAL------------LYNP--
--KWS-----------LVN------------------ITAMSSL----------------
---L--FP-----------------------T-V--C---P--------------FL---
--------L-------------------------------MSQ-------DSR------I
----S-SYL------------------------------KRNIHFP--------------
------------------------------------------------------------
------------------------------------------------------------
-------------
>236-p
------------------------------------------------------------
------------------------------------------------------------
------------------------------------------------------------
------------MEAS---------ELSI---GM---------IFTS-------------
---LTIIGIL------------GNFTLLYHYMYIYITR---Y-----RIRSTDW-ILIHL
-------IVANILTLLCKGVPQTI------------YSFGFKDFLDDIGCKLVSSFHRV-
---GRGAGIGSTSFLSVF-------QAIIIRPRNS-RDS-ELKVRTH------ECICCSV
YLN---------WVIYLLISSINLVHMRAKHGNESTAN-LKSFMYCYSV-RHDPTSDILY
TTLLSGPEVLLL-----------GLML-WASGSMVLTLYMHKQM----MQYMSRSSLS--
---SRYSPVSRATKTILLLVCTFVS---FYTISCLCQSFGAL------------LYNP--
--SWF-----------VVN------------------ITAMSSL----------------
---L--FP-----------------------A-L--C---P--------------FL---
--------L-------------------------------MSQ-------DSR------I
----S-SYL------------------------------KRNRHFP--------------
------------------------------------------------------------
------------------------------------------------------------
-------------
>233/236-p
------------------------------------------------------------
------------------------------------------------------------
------------------------------------------------------------
------------MATC---------ELAV---GV---------IFLS-------------
---QTVIGVL------------GNFSLLCHYLFLYLIG---Y-----RLLSTDW-IVMHL
-------TVANILTLLCKGVPQTI------------AGFGSKDFLNDIGCKLVFSFHRV-
---GRSVGVGSTSFLSVF-------QAIIIRLRNT-RSS-DFKVKTH------KCICYSV
YLS---------WLIHFFISSVNLMHMRAKYINETTTE-LKSFLYCYWD-CHDKTRDILY
AALLLAPDIIFL-----------GLMV-WASSCMVLTLYRHKQK----MQQMPRNKMS--
---SKSSPESRATKTILLLVCTFVS---FYTLSSLCQLFGAL------------LYKP--
--SWS-----------LVN------------------VTAMASL----------------
---L--FP-----------------------T-V--C---P--------------FL---
--------L-------------------------------MSR-------DSR------V
----S-SFFLP---------------------------STRNRTFPK------------T
SEDE------------------------------IN------------------------
------------------------------------------------------------
-------------
>233-p
------------------------------------------------------------
------------------------------------------------------------
------------------------------------------------------------
------------MDTS---------ELSV---GV---------IILC-------------
---QTLIGVL------------ANSSLLYHYMFLYLTR---D-----RLRSTDW-ILMHL
-------IAANILTVLFKGIPQTM------------AAFGLKDFLNDIGCKLIFSFRRI-
---GRGVCIGSTSFLSVY-------QAIMISPRDS-RYS-ELKLKMH------KCIGYSV
YLN---------WVMHFIISSVNFVHMRAKYSNESTTN-LKSFIYCYAV-RHDPTSDILY
AALVSSPDILLL-----------GLMI-YASGFMVLTLYRHKQR----MQQMPRINVS--
---SKSSPASRATKTILLLVSIFVS---CYTISTICQLLATL------------MLNP--
--SWS-----------LAN------------------VAAMSSL----------------
---V--FP-----------------------T-V--C---P--------------FL---
--------L-------------------------------VSH-------DLR------A
----S-NFCLS---------------------------LKRNI-FPK------------P
VAKS--------------------------------------------------------
------------------------------------------------------------
-------------
>233-s
------------------------------------------------------------
------------------------------------------------------------
-----------------------------------------------------MRGET--
----------DCMDAS---------ELSV---GV---------IILF-------------
---QTMIGVL------------ANSSLLYHYMFLYLTR---D-----RLRSIDW-ILVHL
-------IAANILTVLFKGIPQTI------------AAFGLKDFLNDIGCKLIFSFRRI-
---GRGVCIGSTSFLSVY-------QAIMISPRDS-RHS-ELKLKMH------KCIGYSV
YLN---------WVIHFIISSVNLVHMRAKYSNESTTN-LKSFIYCYAV-RHDPTSDILY
AALVSSPDILLL-----------GLML-YASGFMVLTLYRHKQR----MQQMPRMNVS--
---SKSTPASRATKTILLLVSIFVS---CYTISTICQLLATL------------MHNP--
--SWS-----------LAN------------------VAAMSSL----------------
---V--FP-----------------------T-V--C---P--------------FL---
--------L-------------------------------MSH-------DSR------A
----S-SFCLP---------------------------LKRNI-SPK------------P
LAKS--------------------------------------------------------
------------------------------------------------------------
-------------
>233-m
------------------------------------------------------------
------------------------------------------------------------
-----------------------------------------------------MRGGT--
----------DCMDAS---------ELSV---GV---------IILF-------------
---QTMIGVL------------ANSSLLYHYMFLYLTR---D-----RLRSIDW-ILVHL
-------IAANILTVLFKGIPQTI------------AAFGLKDFLNDIGCKLIFSFRRI-
---GRGVCIGSTSFLSVY-------QAIMISPSDS-RHS-ELKLKMH------KCIGYSV
YLN---------WVIHFIISSVNLVHMRAKYSNESTTN-LKSFIYCYAV-RHDPTSDILY
AALVSSPDILLL-----------GLML-YASGFMVLTLYRHKQR----MQQMPRMNVS--
---SKSTPASRATKTILLLVSIFVS---CYTISTICQLLATL------------MHNP--
--SWS-----------LAN------------------VAAMSSL----------------
---V--FP-----------------------T-V--C---P--------------FL---
--------L-------------------------------MSH-------DSR------A
----S-SFCLP---------------------------LKRNI-SPK------------P
LAKS--------------------------------------------------------
------------------------------------------------------------
-------------
>233-z
------------------------------------------------------------
------------------------------------------------------------
------------------------------------------------------------
------------MDAS---------ELSV---GV---------IILF-------------
---QTMIGVL------------ANSSLLYHYMFLYLTR---D-----RLRSTDW-ILMHL
-------IAANILTVLFKGIPQTI------------AAFGLKDFLNDIGCKLIFSFRRI-
---GRGVCIGSTSFLSVY-------QAIMISPRDS-RHS-ELKLKMH------KCIGYSV
YLN---------WVIHFIISSVNLVHMRAKYSNESTTN-LKSFIYCYAV-RHDPTSDILY
AALVSSPDILLL-----------GLML-YASGFMVLTLYRHKQR----MQQMPRMNVS--
---SKSTPASRATKTILLLVSIFVS---CYTISTICQLLATL------------MHNP--
--SWS-----------LAN------------------VAAMSSL----------------
---V--FP-----------------------T-V--C---P--------------FL---
--------L-------------------------------MSH-------DSR------A
----S-SFCLP---------------------------LKRNI-SPK------------P
LAKS--------------------------------------------------------
------------------------------------------------------------
-------------
>237-c
------------------------------------------------------------
------------------------------------------------------------
------------------------------------------------------------
------------MENS---------DIVI---SV---------IFLS-------------
---QTVVGIL------------GNSFLVYHYLMLYYMG---C-----RLKFTDW-ILQHL
-------IVANFLTLLCKGIPHTV------------SAFGLKNFLDDIGCKLIFYLHRI-
---GRGVSISSTCFLSVF-------QAITLSPSAS-RWT-QLKAKSP------SYIASCV
YMS---------WALSFLVNIAFPMYMRARQNNRNITR-LRVYDICSTV-HHDEVCDIIS
AVLLSIPDVVFM-----------VLML-WSSGYMVCILYRHKQR----MKHIHRSTFS--
---FRSSAEFRATKSILLLVSTFVF---FYTISCLFQINMAL------------FHNP--
--TSL-----------WVN------------------MASVVTA----------------
---C--FP-----------------------T-V--S---P--------------FL---
--------V-------------------------------ISS-----------------
------------------------------------------------------------
------------------------------------------------------------
------------------------------------------------------------
-------------
>237-s
------------------------------------------------------------
------------------------------------------------------------
------------------------------------------------------------
------------MENS---------DIVI---SV---------IFLS-------------
---QTVVGIL------------GNSFLVYHYLMLYYMG---C-----RLKFTDW-ILQHL
-------IVANFLTLLCKGIPHTV------------SAFGLKNFLNDIGCKLTFYLHRI-
---GRGVSISSTCFLSVF-------QAITISPSAS-R-T-QLKAKSP------SYIASCV
YMS---------WALSFLVNIAFPMYMRARQNNRNITR-LRVYDICSTV-HHDKVSDIIN
AVLLSIPDVVFM-----------VLMV-WSSGYMVCILYRHKQR----MKHIHRSTFS--
---FRSSAEFRATKTILLLVSTFVI---FYTISCLFQINLAL------------FHNP--
--TSL-----------WVN------------------MASVVTA----------------
---C--FP-----------------------T-V--S---P--------------FL---
--------V-------------------------------ISS-----------------
------------------------------------------------------------
------------------------------------------------------------
------------------------------------------------------------
-------------
>237-m
------------------------------------------------------------
------------------------------------------------------------
------------------------------------------------------------
------------MENS---------DIVI---SV---------IFLS-------------
---QTVVGIL------------GNSFLVYHYLMLYYMR---C-----RLKFTDW-ILQHL
-------IVANFLTLLCKGIPHTV------------SAFGLKNFLDDIGCKLTFYLHRI-
---GRGVSISSTCFLSVF-------QAITISPSAS-RWT-QLKAKSP------SYIASCV
YMS---------WALSFLVNIAFPMDMRARQNNRNITR-LRVYGICSTV-HHNKVSDIIN
AVLLSIPDVVFM-----------VLMV-WSSGYMVCILYRHKQR----MKHIHRSTFS--
---FRSSAEFRATKTILLLVSTFVF---FYTISCLFQINLAL------------FHNP--
--TSL-----------WVN------------------MASVVTA----------------
---C--FP-----------------------T-V--S---P--------------FL---
--------V-------------------------------ISS-----------------
------------------------------------------------------------
------------------------------------------------------------
------------------------------------------------------------
-------------
>237-x
------------------------------------------------------------
------------------------------------------------------------
------------------------------------------------------------
------------MENS---------DIVI---SV---------IFLS-------------
---QTVVGIL------------GNSFLVYHYLMLYYMR---C-----RLKFTDW-ILQHL
-------IVANFLTLLCKGIPHTV------------SAFGLKNFLNDIGCKLTFYLHRI-
---GRGVSISSTCFLSVF-------QAITISPSAS-RWT-QLKAKSP------SYIASCV
YMS---------WALSFLVNIAFPMDMRARQNNRNITR-LRVYDTCSTV-HHNKVGDIIN
AVLLSVPDVVFM-----------VLMV-WSSGYMVCILYRHKQR----MKHIHRSTFS--
---FRSSAEFRATKTILLLVSTFVF---FYTISCLFQINLAL------------FHNP--
--TSL-----------WVN------------------MASVVTA----------------
---C--FP-----------------------T-V--S---P--------------FL---
--------V-------------------------------ISS-----------------
------------------------------------------------------------
------------------------------------------------------------
------------------------------------------------------------
-------------
>237-z
------------------------------------------------------------
------------------------------------------------------------
------------------------------------------------------------
------------MENS---------DIVI---SV---------IFLS-------------
---QTVVGIL------------GNSFLVYHYLMLYYMR---C-----RLKFTDW-ILQHL
-------IVANFLTLLCKGIPHTV------------SAFGLKNFLNDIGCKLTFYLHRI-
---GRGVSISSTCFLSVF-------QAITISPSAS-RWT-QLKAKSP------SYIASCV
YMS---------WALSFLVNIAFPMDMRARQNNRNITR-LRVYDTCSTV-HHNKVGDIIN
AVLLSVPDVVFM-----------VLMV-WSSGYMVCILYRHKQR----MKHIHRSTFS--
---FRSSAEFRATKTILLLVSTFVF---FYTISCLFQINLAL------------FHNP--
--TSL-----------WVN------------------MASVITA----------------
---C--FP-----------------------T-V--S---P--------------FL---
--------V-------------------------------ISS-----------------
------------------------------------------------------------
------------------------------------------------------------
------------------------------------------------------------
-------------
>237.1-p
------------------------------------------------------------
------------------------------------------------------------
------------------------------------------------------------
------------MGYS---------DVVV---SV---------IFLS-------------
---QTVVGVL------------GNSFLAYHYLMLYFVG---C-----RLKFTDW-ILQHL
-------IVANFLTLLCKGIPHTM------------SAFGLKVFLSDIGCKLIFYAHRI-
---GRGVSISSTCFLSVF-------QAITISPNAS-RWT-QLKVKSP------SYIASCV
YMS---------WVLSFIVNIAFPMYMTARQDNRNISR-LRVYDFCSTV-HLDKITDILS
AIFLPIPDVVFM-----------LLML-WSSGYMVCILYRHKQR----MKHIHRSTFS--
---FRSSAEFRATKTILLLVSTFVF---FYTISCILQINMSL------------WHSP--
--TSL-----------WVN------------------MASVVAA----------------
---G--FP-----------------------T-V--S---P--------------FL---
--------V-------------------------------ISN-----------------
------------------------------------------------------------
------------------------------------------------------------
------------------------------------------------------------
-------------
>237.2-p
------------------------------------------------------------
------------------------------------------------------------
------------------------------------------------------------
------------MENS---------DVVI---GV---------IFLS-------------
---QTIFGFL------------GNSFLVYHYLMLYFVG---C-----KLKFTDW-ILQHL
-------IVANFLTLLCKGIPHTV------------SAFGLKDFLDDIGCKLIFYLHRI-
---GRGVSISSTCFLSVF-------QAITISPNAS-RWT-QLKVKSP------SYIASCV
YMS---------WVLSFIVNIAFPMYMTARWYNRNITR-LRVFEFCSSV-QHDKTSDIVN
AVFISIPDVLLV-----------VLML-WSSGYMVCILYRHKQR----MKHIHRSNFS--
---FKSSAEFRATKIILLLVSTFVF---FYTISCILQINMSL------------THNP--
--NSL-----------WVN------------------MASIVAA----------------
---C--FP-----------------------A-V--S---P--------------FL---
--------V-------------------------------ISRSLCSACAGNR------I
----S-------------------------------------------------------
------------------------------------------------------------
------------------------------------------------------------
-------------
>234-c
------------------------------------------------MKQVVHAYLLMQ
NPR---------------------------------------------------------
----------------------------------------------------DQAEGS--
----------RQIMSG---------DMAI---GV---------ILVS-------------
---QTVAGVL------------GNSCLLYNYIVLYFKS---Y-----KLKHMDW-ILTHL
-------IVSNFLTLLCKGVPQAM------------AAFGFQCFFNDFECKLLSYLHRV-
---GRGVSFGSACLLSVF-------QVITISPEDA-IWT-IFKNKAP------KYISSSL
YLT---------WILSLLFSIVSLKYMSAKLCNVNNTN-LKDLGYCSSL-FFDKTAEVLH
AVHVIIPGAVCM-----------FFML-CSSGSMVLILHRHKQR----MEHMIRRNVF--
---PRSSHESRATQTILLLVSTFVC---FYTLSTLLTICLNF------------LVNL--
--TWH-----------LVS------------------IHSIFSM----------------
---C--FA-----------------------S-V--S---P--------------YL---
--------L-------------------------------MRH-------GSS------T
----S-IHCFAWV------------------------NYQKS------------------
------------------------------------------------------------
------------------------------------------------------------
-------------
>234-s
------------------------------------------------MKQVVHAYLLMQ
NPR---------------------------------------------------------
----------------------------------------------------DQAEGS--
----------HQITSG---------DMAI---GV---------ILVS-------------
---QTVAGVL------------GNSCLLYNYIVLYFKS---Y-----KLKHMDW-ILMHL
-------IVSNFLTLLCKGVPQAM------------AAFGFQCFFNDFECKLLSYLHRV-
---GRGVSFGSACLLSVF-------QVITISPEDA-IWT-IFKKKAP------KYISSSL
YLT---------WILSLLFSIVSLKYMSAKLCNVNNTN-LKDLGYCSSL-SFDKTAEVLH
AAHVIIPGAVCM-----------FFML-CSSGSMVLILHRHRQR----MEHMIRSNIF--
---PRS------------------------------------------------------
------------------------------------------------------------
------------------------------------------------------------
------------------------------------------------------------
------------------------------------------------------------
------------------------------------------------------------
------------------------------------------------------------
-------------
>234-x
------------------------------------------------MKQVVHAYLLMQ
SPR---------------------------------------------------------
----------------------------------------------------DQAEGS--
----------HQITSG---------DMAI---GV---------ILVS-------------
---QTVAGVL------------GNSCLFYNYVVLYFKS---Y-----KLKHMDW-ILMHL
-------IVSNFLTLLCKGVPQAM------------AAFGFQCFFNDFECKLLSYLHRV-
---GRGVSFGSACLLSVF-------QVITISPEDA-IWT-IFKKKAP------KYISSSL
YLT---------WILSLLFSIVSLKYMSAKLCNLNNTN-LKDLGYCSSL-SFDKTAEVLH
AAHVIIPGAVCM-----------FFML-CSSGSMVLILHRHRQR----MEHMIRSNIF--
---PRSSHESRATQTILLLVSTFVC---FYTLSTLLTICLNF------------LVNL--
--TWH-----------LVS------------------IHAIFSM----------------
---C--FA-----------------------S-V--S---P--------------YL---
--------L-------------------------------MRH-------GSS------T
----S-IHCFAWV------------------------NYQKS------------------
------------------------------------------------------------
------------------------------------------------------------
-------------
>234-z
------------------------------------------------MKQVVHAYLLMQ
NPR---------------------------------------------------------
----------------------------------------------------DQAEGS--
----------HQITSG---------DMAI---GV---------ILVS-------------
---QTVAGVL------------GNSCLLYNYIVLYFKS---Y-----KLKHMDW-ILMHL
-------IVSNFLTLLCKGVPQAM------------AAFGFQCFFNDFECKLLSYLHRV-
---GRGVSFGSACLLSVF-------QVITISPEDA-IWT-IFKKKAP------KYISSSL
YLT---------WILSLLFSIVSLKYMSAKLCNLNNTN-LKDLGYCSSL-SFDKTAEVLH
AAHVIIPGAVCM-----------FFML-CSSGSMVLILHRHRQR----MEHMIRSNIF--
---PRSSHESRATQTILLLVSTFVC---FYTLSTLLTICLNF------------LVNL--
--TWH-----------LVS------------------IHAIFSM----------------
---C--FA-----------------------S-V--S---P--------------YL---
--------L-------------------------------MRH-------GSS------T
----S-IHCFAWV------------------------NYQKS------------------
------------------------------------------------------------
------------------------------------------------------------
-------------
>234-m
------------------------------------------------MKQVVHAYLLMQ
NPR---------------------------------------------------------
----------------------------------------------------DQAEGS--
----------HQITSG---------DMAI---GV---------ILVS-------------
---QTVAGVL------------GNSCLLYNYIVLYFKS---Y-----KLKHMDW-ILMHL
-------IVSNFLTLLCKGVPQAM------------AAFGFQCFFNDFECKLLSYLHRV-
---GRGVSFGSACLLSVF-------QVITISPEDA-IWT-ILKKKAP------KCISSSL
YLT---------WILSLLFSIVSLKYMSAKLCNVNNTN-LKDLGYCSSL-SFDKTAEVLH
AAHVIIPGAVCM-----------FFML-CSSGSMVLILHRHRQR----MEHMIRSNIF--
---PRSSHESRATQTILLLVSTFVC---FYTLSTLLTICLNF------------LVNL--
--TWH-----------LVS------------------IHAIFSM----------------
---C--FA-----------------------S-V--S---P--------------YL---
--------L-------------------------------MRH-------GSS------T
----S-IHCFAWV------------------------NYQKS------------------
------------------------------------------------------------
------------------------------------------------------------
-------------
>232-c
------------------------------------------------------------
------------------------------------------------------------
-------------------------------------------------------MLN--
----------NIMESR---------NMAI---GI---------GLSL-------------
---QSILGIL------------GNFALLFYYLTLYHKE---H-----TLKIRDM-ILIHV
-------LTSNSLIIISKGFPQIM------------GAFGWNQLFNDVGCKLILYVQRL-
---SRNMSIITTCLLSVF-------QAITISPRNS-HWK-KFKIKST------KFMGLPI
SLF---------WILIMLVNMLFPVYTSTKKNSKNKTQ-KRDSEFCHSL-GRDKIVDILY
TAFCVFPEVVFS-----------LLIV-CSSTFMIAILHVHKKR----VQHILCTHTY--
---PRRSPENRATQTILILVCTFLA---FYTLSSILQGYLAL------------SHDP--
--IWW-----------VMN------------------TTAIISM----------------
---G--FP-----------------------T-L--G---P--------------FV---
----------------------------------------MSH-------DFT------V
----S-RFCFT---------------------------WIKNIEKM--------------
------------------------------------------------------------
------------------------------------------------------------
-------------
>232.1-s
------------------------------------------------------------
------------------------------------------------------------
------------------------------------------------------------
------------MESR---------NMAI---GI---------GLSL-------------
---QSILGIL------------GNFSLLFYYLILYYKE---H-----TLKIRDM-ILVHV
-------LTSNSLIIISKGFPQIM------------GAFGWNQLFNDVGCKLILYVQRL-
---SRNMSIITTCLLSVF-------QAITISPRNS-HWK-KFKVKST------KFMGLAI
SLF---------WILFMLVNMLFPVYTSTKTNSKNKTQ-KRDSEFSHSL-GRDKIVDILY
TTLCVFPEVVFS-----------LLIV-CSSTFMIAILHVHKKR----VQHILCTHTY--
---PRKSPENRATQTILILVCTFLA---FYTLSSVLQG----------------------
------------------------------------------------------------
------------------------------------------------------------
------------------------------------------------------------
------------------------------------------------------------
------------------------------------------------------------
------------------------------------------------------------
-------------
>232-x
------------------------------------------------------------
------------------------------------------------------------
------------------------------------------------------------
------------MESR---------NMAI---GI---------GLSL-------------
---QSILGIL------------GNFSLLFYYLILYYKE---H-----ILKIRDM-ILVHV
-------LTSNSLIIISKGFPQIM------------GAFGWNQLFNDVGCKLILYVQRL-
---SRNMSIITTCLLSVF-------QAITISPRNS-RWK-KFKVKST------KFMGLPI
SLF---------WILFMLVNMLFPVYTSTKTNSKNKTQ-KRDSEFCHSL-GRDKIVDILY
TALCVFPEVVFS-----------LLIV-CSSTFMIAILHVHKKR----VQHVLCTHTY--
---PRRSPENRATQTILILVCTFLA---FYTLSSVLQGYIAL------------SHDP--
--SWW-----------VMN------------------TTAIISM----------------
---G--FP-----------------------T-L--G---P--------------FV---
----------------------------------------MNR-------DFT------V
----F-RFCFT---------------------------WIRNIEKT--------------
------------------------------------------------------------
------------------------------------------------------------
-------------
>232-z
------------------------------------------------------------
------------------------------------------------------------
------------------------------------------------------------
------------MESR---------NMAI---GI---------GLSL-------------
---QSILGIL------------GNFSLLFYYLILYYKE---H-----TLKIRDM-ILVHV
-------LTSNSLIIISKGFPQIM------------GAFGWNQLFNDVGCKLILYVQRL-
---SRNMSIITTCLLSVF-------QAITISPRNS-HWK-KFKVKST------KFMGLPI
SLF---------WILFMLVNMLFPVYTSTKTNSKNKTQ-KRDSEFCHSL-GRDKIVDILY
TALCVFPEVVFS-----------LLIV-CSSTFMIAILHVHKKR----VQHILCTHTY--
---PRRSPENRATQTILILVCTFLA---FYTLSSVLQGYIAL------------SHDP--
--SWW-----------VMN------------------TTAIISM----------------
---G--FP-----------------------T-L--G---P--------------FV---
----------------------------------------MSR-------DFT------V
----F-RFCFT---------------------------WIRNIEKM--------------
------------------------------------------------------------
------------------------------------------------------------
-------------
>232-m
-MLCD-----------------------------------------LEIGSTVILAH---
---------------------TCP------------------------------------
---------------------NLE----------NLLQYIVHK--CDYYHNLKEKTLN--
----------DLMESR---------NMAI---GV---------GLSL-------------
---QSILGIL------------GNFSLLFYYLILYYKE---H-----TLKIRDM-ILVHV
-------LTSNSLIIISKGFPQIM------------GAFGWNQLFNDVGCKLILYVQRL-
---SRNMSIITTCLLSVF-------QAITISPRNS-HWK-KFKVKST------KFMGLPI
SLF---------WILFMLVNMLFPVYTSTKTNSKNKTQ-KRDSEFCHSL-GRDKIVDILY
TALCVFPEVVFS-----------LLIV-CSSTFMIAILHVHKKR----VQHILCTHTY--
---PRRSPENRATQTILILVCTFLA---FYTLSSVLQGYIAL------------SHDP--
--SWW-----------VMN------------------TTAIISM----------------
---G--FP-----------------------T-L--G---P--------------FV---
----------------------------------------MSR-------DFT------V
----S-RFCFT---------------------------CIRNIEKT--------------
------------------------------------------------------------
------------------------------------------------------------
-------------
>232.2-s
------------------------------------------------------------
------------------------------------------------------------
------------------------------------------------------------
------------------------------------------------------------
-----------------------------------------------------M-ILVHV
-------LTSNSLIIISKGFPQIM------------GAFGWNQLFNDVGCKLILYVQRL-
---SRNMSIITTCLLSVF-------QAITISPRNS-HWK-KFKVKST------KFMGLAI
SLF---------WILFMLVNMLFPVYTSTKTNSKNKTQ-KRDSEFCHSL-GRDKIVDILY
TTLCVFPEVVFS-----------LLIV-CSSTFMIAILHVHKKR----VQHILCTHTY--
---PRKSPENRATQTILILVCTFLA---FIHSLQFCKA-ILL------------FH----
----------------------------------------MIPV----------------
---G--G-----------------------------------------------------
------------------------------------------------------------
------------------------------------------------------------
------------------------------------------------------------
------------------------------------------------------------
-------------
>229-c
------------------------------------------------------------
------------------------------------------------------------
------------------------------------------------------------
------------MDFG---------NLAI---GI---------VLSL-------------
---QSALGIL------------GNFSLLFYYLVLYNKE---H-----TLKIIDI-ILIHV
-------FTSNSLIIFSKGLPEVL------------AVFGWNELFDDVGCKLIMFVRRV-
---SRSMSISMTCLLSVF-------QAITISTRNS-CWK-EFKEQTA------KFMGLFI
SLC---------WILFMLVNMLFPVYTSTNRNSKNKTQ-KKDIEFCHSI-GRDKMVDIMY
TAFCVFPEVLFS-----------LLIV-CSSTTMIVILYGHKKR----VQHILHTHAS--
---PRMSAENRATQTILILVFTFLA---FYTLSSILQGYVAL------------SHDP--
--SWW-----------VMN------------------ITTIISM----------------
---C--FP-----------------------A-I--G---P--------------FV---
----------------------------------------MSR-------DFT------V
----S-RICFT---------------------------CIRNLKLP--------------
------------------------------------------------------------
------------------------------------------------------------
-------------
>229-m
------------------------------------------------------------
------------------------------------------------------------
------------------------------------------------------------
------------MDFG---------NLAM---GI---------VLSL-------------
---QSALGIL------------GNFSLLFYYLVLYNKE---R-----TLKIIDI-ILIHV
-------FTSNSLIIFSKGLPEVL------------AVFGWNDLFDDVGCKLIMYVRRV-
---SRSMSISMTCLLSVF-------QAITISTRNS-CWK-EFKEQTA------KFMGLFI
SLC---------WILFMLVNMLFPVYTSTNRNSKNKTQ-KKDIEFCHSV-GRDKMVDIMY
TAFCVFPEVLFS-----------LLIV-SSSTTMIVILYGHKKR----VQHILHTHAS--
---PRTSAENRATQTILILVCTFLA---FYTLSSVLQGYVAL------------SHDP--
--SWW-----------VMN------------------ITTIISM----------------
---G--FP-----------------------A-I--G---P--------------FV---
----------------------------------------MSR-------DFT------V
----S-RFCFT---------------------------CIGNLKLP--------------
------------------------------------------------------------
------------------------------------------------------------
-------------
>229-x
------------------------------------------------------------
------------------------------------------------------------
------------------------------------------------------------
------------MDFG---------NLAM---GI---------VLSL-------------
---QSALGIL------------GNFSLLFYYLVLYNKE---R-----TLKIIDI-ILIHV
-------FTSNSLIIFSKGLPEVL------------AVFGWNDLFDDVGCKLIMYVRRV-
---SRSMSISMTCHLSVF-------QAITISTRNS-CWK-EFKEQTA------KFVGLFI
SLC---------WILFMLVNMLFPVYTSTNRNSKNKTHTKKDIEFCHSV-GRDKMVDIMY
TAFCVFPEVLFS-----------LLIV-SSSTTMIVILYGHKKR----VQHILHTHAS--
---PRSSAENRATQTILILVCTFLA---FYTLSSVLQGYVAL------------SHDP--
--SWW-----------VMN------------------ITTIISM----------------
---G--FP-----------------------A-I--G---P--------------FV---
----------------------------------------MSR-------DFT------V
----S-RLCFT---------------------------CIRNLKLP--------------
------------------------------------------------------------
------------------------------------------------------------
-------------
>229-p
------------------------------------------------------------
------------------------------------------------------------
------------------------------------------------------------
------------MDFG---------YVAM---GI---------VLSF-------------
---QSALGIL------------GNFSILFYYLILYNKK---R-----TLKIIDI-ILIHV
-------FTSNSLIILSKGLPEVL------------AVFGWNELFDDVGCKLIMYVRRV-
---SRSMSISMTCLLSVF-------QAITISTTNS-CWK-EFKEQTA------KFMGLFI
SLC---------WILFMLVNMLFPVYTSTNRNGKNKTQ-KKDIEFCHSV-GRDKMVDIMY
TAFCVFPEVLFS-----------LLIV-CSSTSMIVILYGHKKR----VQHILHTHAS--
---PRSSAENRATQTILILVFTFLA---FYTLSSILQGYVAL------------SHDP--
--SCW-----------VMN------------------ITTVISM----------------
---C--FP-----------------------A-I--G---P--------------FV---
----------------------------------------MSR-------DFT------V
----S-RFCFT---------------------------CIRNLKLP--------------
------------------------------------------------------------
------------------------------------------------------------
-------------
>226-c
------------------------------------------------------------
------------------------------------------------------------
------------------------------------------------------------
------------MDLK---------TMIV---GI---------VISL-------------
---QTALGIL------------GNVTLLFYYLIIYYNE---H-----TLKKIDM-ILIHV
-------FTSNFLTILSKGLPEVV------------RAFGWKQLFSDVGCKLTFYFQRL-
---ARSMSISTTCFLSVF-------QAITISPRNS-CLK-EYKTKTT------TFMGLSF
SLC---------WILFILVNMLLPMYTATNRNKKNKTQ-KRDFEFCHSI-GRDKLVDIMY
TAFCVFPEVLCS-----------LLIV-SSSAFMIFILYGHKKR----VQHTLHIHAS--
---IRNSAEIRATHTILTLVCTFLA---FYTLSSILQGYIAL------------SNNP--
--SWW-----------VMN------------------ITAIISM----------------
---C--FP-----------------------T-L--G---P--------------IV---
----------------------------------------MSR-------DFV------I
----S-RFCFT-------------------------------------------------
------------------------------------------------------------
------------------------------------------------------------
-------------
>226-s
------------------------------------------------------------
------------------------------------------------------------
------------------------------------------------------------
------------MDLR---------TMIV---GI---------VLSL-------------
---QTALGIL------------GNVSLLFYYLIIYYNE---H-----TMKKIDM-ILIHV
-------FTSNFLTILSKGLPEVV------------KAFGWKQLFSDVGCKLT-YFQRL-
---ARSMSISTTCFLSVF-------QAITISPRNS-CLK-EYKTKTT------KFMGLFF
SLC---------WILFILVNMLFPMYTATNRNKKNKTQ-KTDFEFCHSI-GRDKLVYIMY
TAFCVFPEVLFS-----------LLIV-SSSAFMIFILYGHKKR----VQHTLHIHAS--
---IRNSAENRATHNILTLVCTFLA---FYTLSSILQGYIAL------------SNNP--
--SWW-----------VMN------------------ITAIISM----------------
---C--FP-----------------------T-L--G---P--------------IV---
----------------------------------------MSP-------DFA------I
----S-RFCFT-------------------------------------------------
------------------------------------------------------------
------------------------------------------------------------
-------------
>226-m
------------------------------------------------------------
------------------------------------------------------------
------------------------------------------------------------
------------MDLR---------TMIV---GI---------VLSL-------------
---QTALGIL------------GNVSLLFYYLIIYYNE---H-----TMKKIDM-ILIHV
-------FTSNFLTILSKGLPEVV------------KAFGWKQLFSDVGCKLTNYFQRL-
---ARSMSISTTCFLSVF-------QAITISPRNS-CLK-EYKTKTT------KFMGLFF
SLC---------WILFILVNMLFPIYTATNRNKKNKTQ-KRDFEFCHSI-GRDKLVDIMY
TAFCVFPEVIFS-----------LLIV-SSSAFMIFILYGHKKR----VQHTLHIHAS--
---IRNSAENRATHNILTLVCTFLA---FYTLSSILQGYIAL------------SNNP--
--SWW-----------VMN------------------ITAIISM----------------
---C--FP-----------------------T-L--G---P--------------IV---
----------------------------------------ISP-------DFA------I
----S-RFCFT-------------------------------------------------
------------------------------------------------------------
------------------------------------------------------------
-------------
>226-x
------------------------------------------------------------
------------------------------------------------------------
------------------------------------------------------------
------------MDLR---------TMIV---GI---------VLSL-------------
---QTALGIL------------GNVSLLFYYLIIYYNE---H-----TMKKIDM-ILIHV
-------FTSNFLTILSKGLPEVV------------KAFGWKQLFSDVGCKLTNYFQRL-
---ARSMSISTTCFLSVF-------QAITISPRNS-CLK-EYKTKTT------KFMGLFF
SLC---------WILFILVNMLFPMYTATNRNKKNKTQ-KRDFEFCHSI-GHDKLVDIMY
TAFCVFPEVLFS-----------LLIV-SSSAFMIFILYGHKKR----VQHTLHIHAS--
---IRNSAENRATHNILTLVCTFLA---FYTLSSILQGYIAL------------SNNP--
--SWW-----------VMN------------------ITAIISM----------------
---C--FP-----------------------T-L--G---P--------------IV---
----------------------------------------MSP-------DFA------I
----S-RFCFT-------------------------------------------------
------------------------------------------------------------
------------------------------------------------------------
-------------
>226-z
------------------------------------------------------------
------------------------------------------------------------
------------------------------------------------------------
------------MDLR---------TMVV---GI---------VLSL-------------
---QTALGIL------------GNVSLLFYYLIIYYNE---H-----TMKKIDM-ILIHV
-------FTSNFLTILSKGLPEVV------------KAFGWKQLFSDVGCKLTYYFQRL-
---ARSMSISTTCFLSVF-------QAITISPRNS-CLK-EYKTKTT------KFMGLFF
SLC---------WILFILVNMLFPMYTATNTNKKNKTQ-KRDFEFCHSI-GHDKLVDIMY
TAFCVFPEVLFS-----------LLIV-SSSAFMIFILYGHKKR----VQHTLHIHAS--
---IRNSAENRATHNILTLVCTFLA---FYTLSSILQGYIAL------------SNNP--
--SWW-----------VMN------------------ITAIISM----------------
---C--FP-----------------------T-L--G---P--------------IV---
----------------------------------------MSP-------DFA------I
----S-RFCFT-------------------------------------------------
------------------------------------------------------------
------------------------------------------------------------
-------------
>228-c
-MVQP-----------------------------------------RKVQTMLWLR----
------------------------------------------------------------
----------------------------------DMIVAII----------QRKQLLN--
----------DRMDFR---------DMAV---GI---------VLSF-------------
---EILLGIL------------GNFSLLFYYLILYYKE---H-----TLRIIDM-ILIHV
-------FTSNSLILLSKGPPEVM------------GAFGSKQLFNDVGCKLILYVQRI-
---ARCMSITTTCFLSVF-------QAITISPRNS-CWK-EFKVKTT------KFMGLSI
SFY---------WVMFTLLNMLFPLYTASNSNRENRTQ-KSDSEFCHSG-GRDKIVDLLY
AAFCVFPEVLFS-----------ILIV-VSSTFMIVILYRHKKR----VQHILHKHAS--
---LRISAENRATQTILVLVFTFLV---FNTLSSILHGYIAL------------SHDP--
--NWW-----------VMN------------------ITAIIAL----------------
---C--FP-----------------------T-L--G---P--------------FV---
----------------------------------------MSH-------DFT------A
----S-RCCFT---------------------------WIK-------------------
------------------------------------------------------------
------------------------------------------------------------
-------------
>228-m
-MAQP-----------------------------------------RKVQTMLWLR----
------------------------------------------------------------
----------------------------------DMIVAII----------QRKKLLN--
----------DRMDFR---------DMAV---GI---------VLSF-------------
---EILLGIL------------GNFSLLFYYLILYYKE---H-----TLKIIDM-ILIHV
-------FTSNALILLSKGPPEVM------------GAFGSKQLFNNVGCKLILYVQRI-
---ARCMSITTTCFLSVF-------QAITISPSNS-CWK-EFKVKTT------KFMGLSI
SFY---------WVMFILLNMLFPLYTASNSNRENRTQ-KSDSEFCHSG-GRDKIVDLLY
AAFCVFPEVLFS-----------LLIV-VSSTFMIVILYRHKKR----VQHILHKHAS--
---LRISAENRATQTILVLVFTFLV---FNTLSSILHGYIAL------------SHDP--
--NWW-----------VMN------------------ITAIIAL----------------
---C--FP-----------------------T-L--G---P--------------FV---
----------------------------------------MSH-------DFT------A
----S-RCCFT---------------------------WIKII-----------------
------------------------------------------------------------
------------------------------------------------------------
-------------
>228-x
-MAQP-----------------------------------------RKVQTMLWLR----
------------------------------------------------------------
----------------------------------DMIVAII----------QRKKLLN--
----------DRMDFR---------DMAV---GI---------VLSF-------------
---EILLGIP------------GNFSLLFYYLILYYKE---H-----TLKTIDM-ILIHV
-------FTSNSLILLSKGPPEVM------------GAFGSKQLFNDVGCKLILYVQRI-
---ARCMSITTTCFLSVF-------QAITISPRNS-CWK-EFKVKNT------KFMGLSI
SFC---------WVMFMLLNMLFPLYTASNSNRENKTQ-KSDSEFYHSA-GRDKIVDLLY
AAFCVFPEVLFS-----------LLIV-VSSTFMIVILYRHKKR----VQHILHKHAS--
---LRISAENRATKTILVLVFTFLV---FNTLSSILHGYIAL------------SHDP--
--NWW-----------VMN------------------ITAIIAL----------------
---C--FP-----------------------T-L--G---P--------------FV---
----------------------------------------MSH-------DFT------A
----F-RCCFT---------------------------WIKII-----------------
------------------------------------------------------------
------------------------------------------------------------
-------------
>228-p
------------------------------------------------------------
------------------------------------------------------------
------------------------------------------------------------
------------MDFR---------DMAV---GI---------VLSV-------------
---EILLGIL------------GNFSLLFYYLILYYKE---H-----TLKIIDM-ILIHV
-------FTSNSLILLSKGPPEVM------------GAFGSKQLFNDVGCKLILYVQRI-
---ARCMSITTTCLLSVF-------QAITISPRNS-CWK-EFKIKTT------KFMGLSI
SLC---------WVMFMLLNMLFPLYTTTKSNRENKTQ-KSDSEFCHSG-GRDKIVDLLY
AAFCVFPEVLFS-----------LLIV-VSSTFMIVILYRHKKR----VQHILYKHAS--
---LRISAENRATQTILILVFTFLV---FNTLSSILHGYIAL------------SHDP--
--NWW-----------VMN------------------ITAIIAL----------------
---C--FP-----------------------T-L--G---P--------------FV---
----------------------------------------MSH-------DFT------V
----S-RFCFT---------------------------WIKKNINIK-------------
------------------------------------------------------------
------------------------------------------------------------
-------------
>228-s
-MTQP-----------------------------------------RKVQTMLWLR----
------------------------------------------------------------
----------------------------------DMIVAII----------QRKKLLN--
----------DRMDFR---------DMAV---GI---------VLSF-------------
---EILLGIL------------GNLSLLFYYLILYLKE---H-----TLKTIDM-ILIHV
-------FTSNSLILLSKGPPEVM------------GAFGSKQLFNDVGCKLILYVERI-
---ARCMSITTTCFLSVF-------QAITISPRNS-CWK-EFKVKTT------KFMGLSI
SFY---------WVMLMLLNMLFPLYTASNSNRENKTQ-KSDSEFCHVV-GRDKIVDVLY
--FVCFRKSYF--------------------------LY------------------S--
---L--------------------------------------------------------
------------------------------------------------------------
------------------------------------------------------------
------------------------------------------------------------
------------------------------------------------------------
------------------------------------------------------------
------------------------------------------------------------
-------------
>225-c
------------------------------------------------------------
------------------------------------------------------------
------------------------------------------------------------
------------MESR---------NMAI---GI---------ILLV-------------
---QSVLGIL------------GNIFLLLYYLILYYKE---C-----TLKIVDL-ILTHV
-------FTSNFLIILSKGPAQIM------------AAFGWNQFFNDVGCKYILYIQRL-
---GRSMSISTTCLLSVF-------QAITISPRNS-YRK-EIKIKTT------KFIGFLI
LLC---------WIVCLLVNTFFPLNASTKRKSKNKTQ-KRGFEFCLSQ-GRDKVVDTVY
IAFWVFPEVLFS-----------VLIV-CSSTFMIVTLYGHKKR----VQGILSTHAS--
---QQMSPENRATQKILALVCTFLA---FYTLSSILQGYIAL------------SHNP--
--SWW-----------VMN------------------ITSIISM----------------
---C--FP-----------------------T-L--G---P--------------FV---
----------------------------------------MSH-------YSI------F
----S-RFCFT-------------------------------------------------
------------------------------------------------------------
------------------------------------------------------------
-------------
>225-s
------------------------------------------------------------
------------------------------------------------------------
------------------------------------------------------------
------------MESR---------NMAI---GI---------ILLV-------------
---QSVLGIL------------GNIFLLLYYLILYYKE---C-----TLKIVDL-ILTHV
-------FTSNFLIILSKGPAQIM------------AAFGWNQFFNDVGCKHILYIQRL-
---GRSMSISTTCLLSVF-------QAITISPRNS-YWK-EIKIKTT------KLIGLLI
LLC---------WIVCLLVNTFFPLNASTKRNSKNKTQ-KRGFEFCLSQ-GRDKVVDTVY
IAFWVFPEVLFS-----------VLIV-CSSTFMIVTLYGHKKR----VQGILSTHAS--
---QRMSPENRATQKILTLVCTFLA---FYTLSSILQGYIAL------------SHNP--
--SWW-----------VMN------------------ITSIISM----------------
---C--FP-----------------------T-L--G---P--------------FV---
----------------------------------------MSH-------YSI------F
----S-RFCFT-------------------------------------------------
------------------------------------------------------------
------------------------------------------------------------
-------------
>225.1-m
------------------------------------------------------------
------------------------------------------------------------
------------------------------------------------------------
------------MESR---------NMAI---GI---------ILLV-------------
---QSILGIL------------GNIFLLLYYLILYYKE---C-----TLKIVDL-ILIHV
-------FTSNFLIILSKGPAQIM------------AAFGWNQFFNDVGCKHILYIQRL-
---GRSMSISTTCLLSVF-------QAITISPRNS-YWK-EIKIKTT------KLIGLLI
LLC---------WIVCLLVNTFFPLNASTKRNSKNKTQ-KRGFEFCLSQ-GRDKVVDTVY
IAFWVFPEVLFS-----------VLIV-CSSTFMIVTLYGHKKR----VQGILSTHAS--
---QRMSPENRATQKILTLVCTFLA---FYTLSSILQGYIAL------------SHNP--
--SWW-----------VMN------------------ITSIISM----------------
---C--FP-----------------------T-L--G---P--------------FV---
----------------------------------------MSH-------YSI------F
----S-RFCFT-------------------------------------------------
------------------------------------------------------------
------------------------------------------------------------
-------------
>225.2-m
------------------------------------------------------------
------------------------------------------------------------
------------------------------------------------------------
------------------------------------------------------------
------------------------------------------------------------
-----------------------M------------AAFGWNQFFNDVGCKHILYIQRL-
---GRSMSISTTCLLSVF-------QAITISPRNS-YWK-EIKIKTT------KLIGLLI
LLC---------WIVCLLVNTFFPLNASTKRNSKNKTQ-KRGFEFCLSQ-GRDKVVDTVY
IAFWVFPEVLFS-----------VLIV-CSSTFMIVTLYGHKKR----VQGILSTHAS--
---QRMSPENRATQKILTLVCTFLA---FYTLSSILQGYIAL------------SHNP--
--SWW-----------VMN------------------ITSIISM----------------
---C--FP-----------------------T-L--G---P--------------FV---
----------------------------------------MSH-------YSI------F
----S-RFCFT-------------------------------------------------
------------------------------------------------------------
------------------------------------------------------------
-------------
>225-x
------------------------------------------------------------
------------------------------------------------------------
------------------------------------------------------------
------------------------------------------------------------
------------------------------------------------------------
-----------------------M------------AAFGWNQFFNDVGCKHILYIQRL-
---GRSMSISTTCLLSVF-------QAITISPRNS-YWK-EIKIKTT------KLIGLLI
LLC---------WIVCLLVNTFFPLNASTKRNSKNKTQ-KRGFEFCLSQ-GRDKVVDTVY
IAFWVFPEVLFS-----------VLIV-CSSTFMIVTLYGHKKR----VQGILSTHAS--
---QRMSPENRATQKILTLVCTFLA---FYTLSSILQGYIAL------------SHNP--
--SWW-----------VMN------------------ITSIISM----------------
---C--FP-----------------------T-L--G---P--------------FV---
----------------------------------------MSH-------YSI------F
----S-RFCFT-------------------------------------------------
------------------------------------------------------------
------------------------------------------------------------
-------------
>225-z
------------------------------------------------------------
------------------------------------------------------------
------------------------------------------------------------
------------------------------------------------------------
------------------------------------------------------------
-----------------------M------------AAFGWNQFFNDVGCKHILYIQRL-
---GRSMSISTTCLLSVF-------QAITISPRNS-YWK-EIKIKTT------KLIGLLI
LLC---------WIVCLLVNTFFPLNASTKRNSKNKTQ-KRGFEFCLSQ-GRDKVVDTVY
IAFWVFPEVLFS-----------VLIV-CSSTFMIVTLYGHKKR----VQGILSTHAS--
---QRMSPENRATQKILTLVGTFLA---FYTLSSILQGYIAL------------SHNP--
--SWW-----------VMN------------------ITSIISM----------------
---C--FP-----------------------T-L--G---P--------------FV---
----------------------------------------MSH-------YSI------F
----S-RFCFT-------------------------------------------------
------------------------------------------------------------
------------------------------------------------------------
-------------
>241-p
------------------------------------------------------------
------------------------------------------------------------
--------------------------------------------------------MD--
----------DKMESR---------NLAI---GI---------VLSL-------------
---QGVFGIL------------GNFSLLFHYLLLYYNE---G-----KLKTIDL-ILTHV
-------FTANSLVIFSKGMLQIT------------GAFEWNQFFNGIGCNIILYILRL-
---GRSMSTYTTCLVSVF-------QAITISPWKS-CWK-DLIVKIR------RLMGFFI
LIF---------WVIHMMMNMIFPIYSSTRRKTKNTTQ-KR-YGFCSSFLGHNNVRESLY
TAFWVFPEVLLS-----------VVLV-ISSITMIVILYGHKKR----VQNIHSARVS--
---PRNSPETRATQNILVLVCTFLT---FYTLTSILQGFITF------------SQNP--
--SWW-----------LVN------------------ITAIISM----------------
---C--FP-----------------------T-V--G---P--------------FV---
----------------------------------------MSR-------DII------L
----S-RSCLS---------------------------WMRNI-----------------
------------------------------------------------------------
------------------------------------------------------------
-------------
>241.1-s
-M---------------MIKSFALKQS-CY--------AADYSFAISHIHIQVW------
---------------------EC-------------------------------------
---------------------SVK----------GLIEACLFVLFCFL-NDLNRKVMD--
----------DKMGSR---------NLAI---GI---------VLSL-------------
---QGIFGIL------------GNFSLLFHYLLLYYNE---G-----KLKTIDL-ILTHV
-------FTANSLIIFSKGMLQIT------------GAFGWNQFFNDIGCNLILYILRL-
---GRSMSIYTTCLVSVF-------QAITISPWKS-YWK-DLIVKIR------RLMGFFI
SLC---------WILHMMVNMIFPMYPSTKGKTKNITQ-KRKYEFCSSFPGRDNIVESLY
IAFWVFPEVLLS-----------VVLV-ISSITMIVILYGHKKM----VQHIHSSHVS--
---PRNSPESRATQKILVLVCIFLT---FYTLSSILQGFITF------------SQNP--
--SWW-----------LIN------------------ITAIISM----------------
---C--FP-----------------------T-V--G---P--------------FI---
----------------------------------------MSH-------DII------L
----S-RFCLS-------------------------------------------------
------------------------------------------------------------
------------------------------------------------------------
-------------
>241.2-s
------------------------------------------------------------
------------------------------------------------------------
--------------------------------------------------------MS--
----------NHL-----------------------------------------------
-----------------------------------------S-----KPRII--------
------------------GMLQIT------------GAFGWNQFFNDIGCNLILYILRL-
---GRSMSIYTTCLVSVF-------QAITISPWKS-YWK-DLIVKIR------RLMGFFI
SLC---------WILHMMVNMIFPMYPSTKGKTKNITQ-KRKYEFCSSFPGRDNIVESLY
IAFWVFPEVLLS-----------VVLV-ISSITMIVILYGHKKM----VQHIHSSHVS--
---PRNSPESRATQKILVLVCIFLT---FYTLSSILQGFITF------------SQNP--
--SWW-----------LIN------------------ITAIISM----------------
---C--FP-----------------------T-V--G---P--------------FI---
----------------------------------------MSH-------DII------L
----S-RFCLS-------------------------------------------------
------------------------------------------------------------
------------------------------------------------------------
-------------
>241-x
------------------------------------------------------------
------------------------------------------------------------
--------------------------------------------------------MS--
----------NHL-----------------------------------------------
-----------------------------------------S-----KPRII--------
------------------GMLQIT------------GAFGWNQFFNDIGCNLILYILRL-
---GRSMSIYTTCLVSVF-------QAITISPWKS-YWK-DLIVKIR------RLMGFFI
SLC---------WILHMMVNMVFPMYPSTKGKTKNITQ-KRKYEFCSSFPGRDNIVESLY
IAFWVFPEVLLS-----------VVLV-ISSITMIVILYGHKKM----VQHIHSSHVS--
---PRNSPESRATQKILVLVCTFIT---FYTLSSILQGFITF------------SQNP--
--SWW-----------LVN------------------ITAIISM----------------
---C--FP-----------------------T-V--G---P--------------FV---
----------------------------------------MSH-------DII------L
----S-RFCLS-------------------------------------------------
------------------------------------------------------------
------------------------------------------------------------
-------------
>241-z
------------------------------------------------------------
------------------------------------------------------------
--------------------------------------------------------MS--
----------NHL-----------------------------------------------
-----------------------------------------S-----KPRII--------
------------------GMLQIT------------GAFGWNQFFNDIGCNLILYILRL-
---GRSMSIYTTCLVSVF-------QAITISPWKS-YWK-DLIVKIR------RLMGFFI
SLC---------WILHMMVNTVFPMYPSTKGKTKNITQ-KRKYEFCSSFPGRDNIVESLY
IAFWVFPEVLLS-----------VVLV-ISSITMIVILYGHKKM----VQHIHSSHVS--
---PRNSPESRATQKILVLVCTFIT---FYTLSSILQGFITF------------SQNP--
--SWW-----------LVN------------------ITAIISM----------------
---C--FP-----------------------T-V--G---P--------------FV---
----------------------------------------MSH-------DII------L
----S-RFCLS-------------------------------------------------
------------------------------------------------------------
------------------------------------------------------------
-------------
>227-c
------------------------------------------------------------
------------------------------------------------------------
------------------------------------------------------------
------------MDLR---------TMTI---GI---------VISF-------------
---QTALGIL------------ENFFLLFYYLILYFNE---H-----TLKVIYR-IFIHM
-------FLSNSLIIISIGIPGAF------------GAFGWNLVFNDFGCKLLLYTQRL-
---ARSMSISTTCLLSVF-------WVITISPRNY-CWK-EFKIKTT------KFVNLSI
CLS---------WILLMLVNMLFPVYTTTKRNLENVTQ-MSDSQFCYSV-DHDKIVYLMY
ISFCMFPEVLFS-----------VLLV-CSSIFMIVILYVHKKR----VQHTLHAHSS--
---LRTSTENRAVQTILVLVCTFVV---FCTLSSILLGYIAL------------LDNP--
--SRW-----------LIN------------------ITAIISM----------------
---C--FP-----------------------T-L--G---P--------------FV---
----------------------------------------IGY-------DFT------V
----F-RFCFT---------------------------WTR-------------------
-----------------------------------NIKIP--------------------
------------------------------------------------------------
-------------
>227.2-s
------------------------------------------------------------
------------------------------------------------------------
------------------------------------------------------------
------------------------------------------------------------
------------------------------------------------------------
------------------------------------------------------------
------------------------------------------------------------
----------------MLVNMLFPVYTTTKRNLENVTQ-MSDSQFCYSV-DHDKIVYLLY
IAFCMFPEVLFS-----------VLLV-CSSIFMIVILYVHKKR----VQHTLHAHSS--
---LRTSTENRAVQTILVLVCTFVV---FCTLSSILLGYIAL------------LDNP--
--SRW-----------LMN------------------ITAIISM----------------
---C--FP-----------------------T-L--G---P--------------FV---
----------------------------------------IGC-------DFS------V
----F-RFCFT---------------------------WTR-------------------
-----------------------------------NIKIP--------------------
------------------------------------------------------------
-------------
>227.1-s
-M---------------ILTYTYSKQE-NF--------SICFN---SEIQLLPRFK----
------------------------------------------------------------
----------------------------------------------------KKKMLK--
----------ARMDLR---------TMAI---GI---------VLSL-------------
---QTALGIL------------GNFFLLFYYLILYFNE---H-----TLKVIYR-IFIHM
-------FISNSLINISIGIPGAF------------EAFGWNLVFSDFGCKLLFYIQRL-
---ARSMSISTTCLLSVF-------WVITISPRNY-CWK-EFKIKTT------KFVNLSI
CLS---------WILLMLVNMLFPVYTTTKRNLENVTQ-MSDSQFCYSV-DHDKIVYLLY
IAFCMFPEVLFS-----------VLLV-CSSIFMIVILYVHKKR----VQHTLHAHSS--
---LRTSTENRAVQTILVLVCTFVV---FCTLSSILLGYIAL------------LDNP--
--SRW-----------LMN------------------ITAIISM----------------
---C--FP-----------------------T-L--G---P--------------FV---
----------------------------------------IGC-------DFS------V
----F-RFCFT---------------------------WTR-------------------
-----------------------------------NIKIP--------------------
------------------------------------------------------------
-------------
>227-x
------------------------------------------------------------
------------------------------------------------------------
-------------------------------------------------------MLK--
----------ARMDLR---------TMAI---GI---------VLSL-------------
---QTALGIL------------GNFFLLFYYLILYFKE---H-----TLKVIYR-IFIHM
-------FISNSLINISIGIPGAF------------EAFGWNLVFSDFGCKLLFYIQRL-
---ARSMSISTTCLLSVF-------WVITISPRNY-CWK-EFKIKTT------KFVNLSI
CLS---------WILLMLVNMLFPVYTTTKRNLENVTQ-MSDSQFCYSV-DHDKIVYLLY
IAFCMFPEVLFS-----------VLLV-CSSIFMIVILYVHKKR----VQHTLHAHSS--
---LRTSTENRAVQTILVLVCTFVV---FCTLSSILLGYIAL------------LDNP--
--SRW-----------LMI------------------ITAIISM----------------
---C--FP-----------------------T-L--G---P--------------FV---
----------------------------------------IGC-------DFT------V
----F-RFCFT---------------------------WTR-------------------
-----------------------------------NIKIP--------------------
------------------------------------------------------------
-------------
>227-z
------------------------------------------------------------
------------------------------------------------------------
-------------------------------------------------------MLK--
----------ARMDLR---------TMAI---GI---------VLSL-------------
---QTALGIL------------GNFFLLFYYLILYFNE---H-----TLKVIYR-IFIHM
-------FISNSLINISIGIPGAF------------EAFGWNLVFSDFGCKLLFYIQRL-
---ARSMSISTTCLLSVF-------WVITISPRNY-CWK-EFKIKTT------KFVNLSI
CLS---------WILLMLVNMLFPVYTTTKRNLENVTQ-MSDSQFCYSV-DHDKIVYLLY
IAFCMFPEVLFS-----------VLLV-CSSIFMIVILYVHKKR----VQHTLHAHSS--
---LRTSTENRAVQTILVLVCTFVV---FCTLSSILLGYIAL------------LDNP--
--SRW-----------LMI------------------ITAIISM----------------
---C--FP-----------------------T-L--G---P--------------FV---
----------------------------------------IGC-------DFT------V
----F-RFCFT---------------------------WTR-------------------
-----------------------------------NIKIP--------------------
------------------------------------------------------------
-------------
>227-m
------------------------------------------------------------
------------------------------------------------------------
-------------------------------------------------------MLK--
----------ARMDLR---------TMAI---GI---------VLSL-------------
---QTALGIL------------GNFFLLFYYLILYFNK---H-----TLKVIYR-IFIHM
-------FISNSLINISIGIPGAF------------EAFGWNLVFNDFGCKLLFYIQRL-
---ARSMSISTTCLLSVF-------WVITISPRNY-CWK-EFKIKTT------KFVNLSI
CLS---------WILLMLVNMLFPVYTTTKRNLENVTQ-MSDSQFCYSV-DHDKIVYLLY
IAFCMFPEVLLS-----------ILLV-CSSIFMIVILYVHKKR----VQHTLHAHSS--
---LRTSTENRAVQTILVLVCTFVV---FCTLSSILLGYIAL------------LDNP--
--SRW-----------LMN------------------ITAIISM----------------
---C--FP-----------------------T-L--G---P--------------FV---
----------------------------------------IGC-------DFT------L
----F-RFCFT---------------------------WTR-------------------
-----------------------------------NIKIP--------------------
------------------------------------------------------------
-------------
>227-p
------------------------------------------------------------
------------------------------------------------------------
-------------------------------------------------------MLK--
----------ARMDLR---------TMTI---GI---------VLSL-------------
---QTALGVL------------GNFFLLFYYLILYFNE---H-----TLKVVYR-IFVHM
-------FISNSLIIISIGITGAF------------GAFGWNLVFNDLGCKLLIYVQRL-
---ARSMSISTTCLLSVF-------WVITISPRNS-CWK-EFKIKTT------KFVNLSI
CLC---------WILLMLVNMFFPVYTTIKRNLENMTQ-MSDSQFCYSV-DHDKIVHLLY
IAFCMFPEVLFS-----------VLLV-CCSSFMTIILCKHKKR----VQHTLRAHSS--
---LRTSTENRAVQTILVLVCTFLL---FCTLSSILLVCIAL------------LDNP--
--SGW-----------LVN------------------ITAIISM----------------
---C--FP-----------------------T-L--G---P--------------FV---
----------------------------------------IGC-------DFT------V
----F-RFCFT---------------------------WTR-------------------
-----------------------------------NIKIP--------------------
------------------------------------------------------------
-------------
>224-c
------------------------------------------------------------
------------------------------------------------------------
------------------------------------------------------------
------------MDLK---------DLII---GT---------VFLF-------------
---QSTVGIL------------GNFSLLTSYLFNYYSK---H-----KIKTTNL-ILTHL
-------FTANFLILLSKGLLHTM------------ENFGLKEFINDFGCKFLLYIQRL-
---GRNMSISTTCFLSVF-------QAITISPRTS-FSM-SLKLKSP------NHIGLFT
SLC---------WILYMALNLIFPVYMYNKENRANFTH-KNHLKYCSIV-VHDDFISSLY
TAFIVLPEILFS-----------FLII-WSSSSMVVILYMHRQS----VQHIHSINIS--
---SRTSPESRAIHRILALVFTFIG---FYALSSILQGCIAL------------VYNP--
--GWW-----------LVN------------------ITAIISM----------------
---C--FP-----------------------T-L--G---P--------------FM---
----------------------------------------MNH-------NST------R
----P-RLNFL-------------------------------------------------
------------------------------------------------------------
------------------------------------------------------------
-------------
>224-s
------------------------------------------------------------
------------------------------------------------------------
------------------------------------------------------------
------------MDLK---------DLII---GT---------VFLF-------------
---QSTVGIL------------GNFSLLTSYLFNYYSK---H-----TIKTTNL-ILTHL
-------FTANFLILLSKGLLHTM------------QTFGLKEFINDFGCKFLLYIQRL-
---GRNMSISTTCFLSVF-------QAITISPRTS-FSM-SLKLKSP------NHIGLFT
SLC---------WILYMTLNLIFPVYMYNKENRKNLTH-KNHWKHCSTV-VHDDFISSLY
TAFIVLPEILFS-----------FIII-WSSSSMVVVLYMHRQS----IQHIHSINIG--
---SRTSPESRATHRILALVSTFIG---FYALSSILQGYIAL------------VYNP--
--GWW-----------LVN------------------ITAIISI----------------
---C--FP-----------------------T-L--G---P--------------FV---
----------------------------------------MNH-------DST------R
----P-RLSFL-------------------------------------------------
------------------------------------------------------------
------------------------------------------------------------
-------------
>224.1-m
------------------------------------------------------------
------------------------------------------------------------
------------------------------------------------------------
------------------------------------------------------------
------------------------------------------------------------
-----------------------M------------QTFGLKGFINDFGCKFLLYIQRL-
---GRNMSISTTCFLSVF-------QAITISPRTS-FSM-SLKLKSP------NHIGLFT
SLW---------WILYMALNLIFPVYMYNKENRKNLTH-KNHFKHCSTV-VHDDFISSLY
TAFIVLPEILFS-----------FIII-WSSSSMVVVLYMHRQS----IQHIHSINIG--
---SRTSPESRATHRILALVSTFIG---FYALSSILQGYIAL------------VYNP--
--GWW-----------LVN------------------ITAIISI----------------
---C--FP-----------------------T-L--G---P--------------FV---
----------------------------------------MNH-------DST------R
----P-RLSFL-------------------------------------------------
------------------------------------------------------------
------------------------------------------------------------
-------------
>224.3-m
------------------------------------------------------------
------------------------------------------------------------
------------------------------------------------------------
------------MDLK---------DLII---GT---------VFLF-------------
---QSTVGIL------------GNFSLLTSYLFNYYSK---H-----TIKTTNL-ILTHL
-------FTANFLILLSKGLLHTM------------QTFGLKGFINDFGCKFLLYIQRL-
---GRNMSISTTCFLSVF-------QAITISPRTS-FSM-SLKLKSP------NHIGLFT
SLW---------WILYMALNLIFPVYMYNKENRKNLTH-KNHFKHCSTV-VHDDFISSLY
TAFIVLPEILFS-----------FIII-WSSSSMVVVLYMHRQS----IQHIHSINIG--
---SRTSPESRATHRILALVSTFIG---FYALSSILQGYIAL------------VYNP--
--GWW-----------LVN------------------ITAIISI----------------
---C--FP-----------------------T-L--G---P--------------FV---
----------------------------------------MNH-------DST------R
----P-RLSFL-------------------------------------------------
------------------------------------------------------------
------------------------------------------------------------
-------------
>224-x
------------------------------------------------------------
------------------------------------------------------------
------------------------------------------------------------
------------------------------------------------------------
------------------------------------------------------------
-----------------------M------------QTFGLKGFINDFGCKFLLYIQRL-
---GRNMSISTTCFLSVF-------QAITISPRTS-FSM-SLKLKSP------NHIGLFT
SLC---------WILYMALNLIFPVYMYNKENRKNLTH-KNHFKHCSTV-VHDDFISSLY
TAFIVLPEILFS-----------FIII-WSSSSMVVVLYMHRQS----IQHIHSINIG--
---SRTSPESRATHRILALVSTFIG---FYALSSILQGYIAL------------VYNP--
--GWW-----------LVN------------------ITAIISI----------------
---C--FP-----------------------T-L--G---P--------------FV---
----------------------------------------MNH-------DST------R
----P-RLSFL-------------------------------------------------
------------------------------------------------------------
------------------------------------------------------------
-------------
>224-z
------------------------------------------------------------
------------------------------------------------------------
------------------------------------------------------------
------------MDLK---------DLII---GT---------VFLF-------------
---QSTVGIL------------GNFSLLTSYLFNYYSK---H-----TIKTTNL-ILTHL
-------FTANFLILLSKGLLHTV------------QTFGLKGFINDFGCKFLLYIQRL-
---GRNMSISTTCFLSVF-------QAITISPRTS-FSM-SLKLKSP------NHIGLFT
SLC---------WILYMALNLIFPVYMYNKENRKNLTH-KNHFKHCSTV-VHDDFISSLY
TAFIVLPEILFS-----------FIII-WSSSSMVVVLYMHRQS----IQHIHSINIG--
---SRTSPESRATHRILALVSTFIG---FYALSSILQGYIAL------------VYNP--
--GWW-----------LVN------------------ITAIISI----------------
---C--FP-----------------------T-L--G---P--------------FV---
----------------------------------------MNH-------DST------R
----P-RLSFL-------------------------------------------------
------------------------------------------------------------
------------------------------------------------------------
-------------
>224.2-m
------------------------------------------------------------
------------------------------------------------------------
------------------------------------------------------------
------------------------------------------------------------
------------------------------------------------------------
------------------------------------------------------------
------------------------------------------------------------
------------------------------------------------------------
---------------------------------MVVVLYMHRQS----IQHIHSINIG--
---SRTSPESRATHRILALVSTFIG---FYALSSILQGYIAL------------VYNP--
--GWW-----------LVN------------------ITAIISI----------------
---C--FP-----------------------T-L--G---P--------------FV---
----------------------------------------MNH-------DST------R
----P-RLSFL-------------------------------------------------
------------------------------------------------------------
------------------------------------------------------------
-------------
>224.1-p
------------------------------------------------------------
------------------------------------------------------------
------------------------------------------------------------
------------MDLK---------DLII---GT---------VFLF-------------
---QSTVGIL------------GNFSLLTCYLFNYYIK---H-----TIKTTNL-ILTHL
-------FTANFLLLLSKGLLHTM------------QTFGIKGFINDFCCKFLLYIQRL-
---GRNMSISTTCFLSVF-------QAITISPRNS-FSM-SLKLKAP------NHIGLFT
SLF---------WILYMALNLIFPVYMYNKENIKNLTH-KNHLKYCSIV-VHDDFTSSLY
TAFFVLPEILFS-----------FIII-WSSISMVIILYMHRQS----VQHIHSITTG--
---YRTCPESIATHRILALVSTFIG---FYALSSILQGCIAL------------VYNP--
--DWW-----------LVN------------------ITAIISM----------------
---C--FP-----------------------T-L--G---P--------------FV---
----------------------------------------MNH-------DST------M
----P-RLSFL-------------------------------------------------
------------------------------------------------------------
------------------------------------------------------------
-------------
>224.2-p
------------------------------------------------------------
------------------------------------------------------------
------------------------------------------------------------
------------MDLK---------DLII-------------------------------
------------------------------------------------------------
------------------GLLHTM------------QTFGIKGFINDFCCKFLLYIQRL-
---GRNMSISTTCFLSVF-------QAITISPRNS-FSM-SLKLKAP------NHIGLFT
SLF---------WILYMALNLIFPVYMYNKENIKNLTH-KNHLKYCSIV-VHDDFTSSLY
TAFFVLPEILFS-----------FIII-WSSISMVIILYMHRQS----VQHIHSITTG--
---YRTCPESIATHRILALVSTFIG---FYALSSILQGCIAL------------VYNP--
--DWW-----------LVN------------------ITAIISM----------------
---C--FP-----------------------T-L--G---P--------------FV---
----------------------------------------MNH-------DST------M
----P-RLSFL-------------------------------------------------
------------------------------------------------------------
------------------------------------------------------------
-------------
>185-c
------------------------------------------------------------
------------------------------------------------------------
-------------------------------------------------------MMK--
----------HRIDFW---------NLTT---RI---------ILLS-------------
---QTTVGIL------------VNFSLMFYYLVLYYRK---C-----RLKPTDF-ILLHL
-------LAANSLFIISSGVPHII------------ALWGLKQFLNGIVCELLFYIQGF-
---GRSVSIWTTCLLSVF-------QAMTISPRKS-CWK-DHKVKAL------THSGCSI
SLM---------WVLHMLIHFIIFVYPFIKKDSKNVTK-LQDFGYCSIV-KKQNITEFLY
AALVMFPEFFFS-----------VLIA-WSSGSMVVILLKHKQR----VQHIHRTHVS--
---RRNSPESRATENILALVSTFLA---FYTLSSILRGCIAL------------LYNY--
--NWW-----------LMN------------------INHVTSL----------------
---C--FP-----------------------S-F--G---P--------------CV---
--------F-------------------------------MRS-------YSL------M
----S-RFNLV---------------------------HLRKTNLSP-------------
-----------------------------------NLVINM-------------------
------------------------------------------------------------
-------------
>185.1-s
------------------------------------------------------------
------------------------------------------------------------
-------------------------------------------------------MMK--
----------HRIDFW---------NLAT---RI---------ILLS-------------
---QTTVGIL------------VNFSLMFHYLVLYYRE---C-----RLKPTDF-ILLHL
-------LAANSLFILSSGVPHII------------VLWGLKQFLNDIVCEFLFYIQGF-
---GRSVSIWTTCLLSVF-------QAMTISPRKS-CWK-DHKVKAI------MHNGCSI
SLM---------WVLHMLMHFIIFVYPFIRMNSKNVTK-LQDFGYCSVV-KKQNITEFLY
AALVMFPEFFFS-----------VLIA-WSSGSMIVILFKHKKR----VQHIHSTHVS--
---RRNSPESIATQNILALVSTFLA---FYTLSSILRGCIAL------------LYNY--
--NWW-----------LMN------------------INHITSL----------------
---C--FP-----------------------S-F--G---P--------------CV---
--------F-------------------------------MRS-------YSL------M
----S-RFNLA---------------------------HLRKTNLSP-------------
-----------------------------------NLVINM-------------------
------------------------------------------------------------
-------------
>185-m
------------------------------------------------------------
------------------------------------------------------------
-------------------------------------------------------MMK--
----------HRIDFW---------NLAT---RI---------ILLS-------------
---QTTVGIL------------VNFSLMFHYLVLYYRE---C-----RLKPTDF-ILLHL
-------LAANSLFILSSGVPHII------------AFWGLKQFLNDIVCEFLFYIQGF-
---GRSVSIWTTCLLSVF-------QAMTISPRKS-CWK-DHKVKAI------MHNGCSI
SLM---------WVLHMLMHFIIFVYPFIKMNSKNVTK-LQDFGYCSVV-KKQNITEFLY
AALVMFPEFFFS-----------VLIA-WSSGSMIVILFKHKKK----VQHIHSTHVS--
---RRNSPESRATQNILALVSTFLA---FYTLSSILRGCIAL------------LYNY--
--NWW-----------LMN------------------INHITSL----------------
---C--FP-----------------------S-F--G---P--------------CV---
--------F-------------------------------MRS-------YSL------M
----S-RFNLA---------------------------HLRKINLSP-------------
-----------------------------------NLVINM-------------------
------------------------------------------------------------
-------------
>185-x
------------------------------------------------------------
------------------------------------------------------------
------------------------------------------------------------
------------------------------------------------------------
------------------------------------------------------------
------------------------------------------------------------
---------------------------MTISPRKS-CWK-DHKVKAI------MHNGCSI
SLM---------WVLHMLMHFIIFVYPFIRMNSKNVTK-LQDFGYCSVV-KKQNITEFLY
AALVMFPEFFFS-----------VLIA-WSSGSMIVILFKHKQR----VLHIHTTHVS--
---RRNSPESRATQNILALVSTFLA---FYTLSSILRGCIAL------------LYNY--
--NWW-----------LMN------------------INHITSL----------------
---C--FP-----------------------S-F--G---P--------------CV---
--------F-------------------------------MRS-------YSL------M
----S-RFNLA---------------------------HLRK------------------
------------------------------------------------------------
------------------------------------------------------------
-------------
>185.2-s
------------------------------------------------------------
------------------------------------------------------------
-------------------------------------------------------MMK--
----------HRIDFW---------NLAT---RI---------ILLS-------------
---QTTVGIL------------VNFSLMFHYLVLYYRE---C-----RLKPTDF-ILLHL
-------LAANSLFILSSGVPHII------------VLWGLKQFLNDIVCEFLFYIQGF-
---GRSVSIWTTCLLSVF-------QAMTISPRKS-CWK-DHKVKAI------MHNGCSI
SLM---------WVLHMLMHFIIFVYPFIRMNSKNVTK-LQDFGYCSVV-KKQNITEFLY
AALVMFPEFFFS-----------VLIA-WSSGSMIVILFKHKKR----VQHIHSTHVS--
---RRNSPESIATQNILALVSTFLA---FYTLSSILRGCIAL------------LYNY--
--NWW-----------LMN------------------INHITSL----------------
---C--FS-----------------------V-F--W---A--------------MC---
--------F-------------------------------HEK-------L---------
---------LP---------------------------HV--------------------
------------------------------------------------------------
------------------------------------------------------------
-------------
>184-m
------------------------------------------------------------
------------------------------------------------------------
--------------------------------------------------------MK--
----------HRIAFW---------NLAA---RI---------TLLS-------------
---QTTVGIL------------VNFFLMFYYLVLYYRK---C-----RLKPTDF-ILLHL
-------LAANSLFILSSGVPHII------------GLWGLKQFLNDIVCELLFYIQGF-
---GRSVSIWTTCLLSVF-------QAMTISPRKS-CWK-DHKVKAV------KHISSSI
SLM---------WILHMLIHFFILVYPFIKMNSKNVTK-LQDFGYCSIV-KKENITEFLY
AAFVMFPEFFFS-----------VLIA-WSSGSMIVILFKHKQR----VLHIHSTHVS--
---RRNSPESRATQNILALVSTFLA---FYTLSSILRGYIIL------------LYNY--
--NWW-----------LMN------------------INHIISL----------------
---C--FP-----------------------S-F--G---P--------------CV---
--------F-------------------------------IKS-------YSL------M
----S-RCNLA---------------------------HLRKNNNKP-------------
--------------------------------------IS--------------------
------------------------------------------------------------
-------------
>184.2-z
------------------------------------------------------------
------------------------------------------------------------
--------------------------------------------------------MK--
----------HRIDFW---------NLAA---RI---------TLLS-------------
---QTTVGIL------------VNFFLMFYYLVLYYRE---C-----RLKPTDF-ILLHL
-------LAANSLFILSSGVPHII------------GLWGLKQFLNDIVCELLFYIQGF-
---GRSVSIWTTCLLSVF-------QAMTISPRKS-CWK-DHKVKAV------KHISCSI
SLM---------WILHMLIHFFILVYPFIKMNSKNVTK-LQDFGYCSIV-KKENITEFLY
AALVMFPEFFFS-----------VLIA-WSSGSMIVILFKHKQR----VLHIHSTHVS--
---RRNSPESRATQNILALVSTFLA---FYTLSSILRGYIIL------------LYNY--
--NWW-----------LMN------------------INHITSL----------------
---C--FP-----------------------S-F--G---P--------------CV---
--------F-------------------------------IKS-------YSL------M
----S-RCNLG---------------------------HLRKNNNKP-------------
--------------------------------------IS--------------------
------------------------------------------------------------
-------------
>184.1-z
------------------------------------------------------------
------------------------------------------------------------
-------------------------------------------------------MMK--
----------HRIDFW---------NLAT---RI---------ILLS-------------
---QTTVGIL------------VNFSLMFHYLVLYYRE---C-----RLKPTDF-ILLHL
-------LAANSLFILSSGVPHII------------GLWGLKQFLNDIVCELLFYIQGF-
---GRSVSIWTTCLLSVF-------QAMTISPRKS-CWK-DHKVKAV------KHISCSI
SLM---------WILHMLIHFFILVYPFIKMNSKNVTK-LQDFGYCSIV-KKENITEFLY
AALVMFPEFFFS-----------VLIA-WSSGSMIVILFKHKQR----VLHIHSTHVS--
---RRNSPESRATQNILALVSTFLA---FYTLSSILRGYIIL------------LYNY--
--NWW-----------LMN------------------INHITSL----------------
---C--FP-----------------------S-F--G---P--------------CV---
--------F-------------------------------IKS-------YSL------M
----S-RCNLG---------------------------HLRKNNNKP-------------
--------------------------------------IS--------------------
------------------------------------------------------------
-------------
>240-c
------------------------------------------------------------
------------------------------------------------------------
------------------------------------------------------------
------------MDFW---------NLAI---RI---------IFLS-------------
---QITIGIL------------GNVSLLFFYLVLYYRE---S-----ILKPTEL-ILMHL
-------MAANIIIILSAGVPQTI------------TIWGLKQLLNDFGCKFLLYIHAI-
---GRSVSIFTTCLLSVF-------QAMTISPRKF-CGK-DHKVTIE------KYLGCFI
SFL---------WVMYILVNLIFFVYTFIKKNSKNETR-KRNFGYCSTV-GSDNISDSLY
AALVMCPEVVFS-----------VLIA-WSSGSMIVILYRHKKK----VQYIYRTRVS--
---RRDYPESRATRNILAQVFTFLA---FYTLSSMLRGSIAL------------LPNQ--
--NLW-----------LMN------------------INHLTSL----------------
---C--FP-----------------------T-F--G---P--------------FV---
--------L-------------------------------MSH-------YSF------V
----S-RFIFI---------------------------WLRKKICSF-------------
------------------------------------FKIITI------------------
------------------------------------------------------------
-------------
>240.2-s
------------------------------------------------------------
------------------------------------------------------------
------------------------------------------------------------
------------MEFW---------NLAI---RI---------IFLS-------------
---QITIGIL------------GNVSLLFFYLFLYYKE---S-----ILKPTEL-ILMHL
-------MAANIIIILSAGVPQTI------------TIWGLKQLLNDFGCKFLLYIHAI-
---GRSVSIFTTCLLSVF-------QAMTINPRKF-CGK-DHKVTIE------KYLGCFI
SFL---------WVLYILVNLIFLVYTFIKKNSKNQTR-KRNFGYCSTV-GSDNISDSLY
ATLVMCPEVFFS-----------VLIA-WSSGYMIAILYRHKKK----VQYIYSTRVS--
---RRDYPESRATRNILAQMFTFLA---FYTLSSMLRGSIAL------------LPNQ--
--NLW-----------LMT------------------ISHLTSL----------------
---C--FP-----------------------T-F--G---P--------------FV---
--------L-------------------------------MSH-------YSF------V
----S-RFIYV---------------------------WLRKRICSF-------------
------------------------------------FKL---------------------
------------------------------------------------------------
-------------
>240-z
------------------------------------------------------------
------------------------------------------------------------
------------------------------------------------------------
------------MDFW---------NLAI---RI---------IFLS-------------
---QITIGIL------------GNVSLLFFYLFLYYKE---S-----ILKPTEL-ILMHL
-------MAANIIIILSAGVPQTI------------TIWGLKQLLNDFGCKFLLYIHAI-
---GRSVSIFTTCLLSVF-------QAMTISPRKF-CGK-YHKVTIE------KYLGCFI
SFL---------WVLYILVNLIFLVYTFIKKNSKNETR-KRNFGYCSTV-GSDNISDSLY
AALVMCPEVFFS-----------VLIA-WSSGSMIAILYRHKKK----VQYIYSTRVS--
---RRDYPESRATRNILAQVFTFLA---FYTLSSMLRGSTAL------------LPNQ--
--NLW-----------LMN------------------INHLTSL----------------
---C--FP-----------------------T-F--G---P--------------FV---
--------L-------------------------------MSH-------YSF------V
----S-RFIFV---------------------------WLRKRICSF------------L
-----------------------------------NYKM---------------------
------------------------------------------------------------
-------------
>240.1-s
------------------------------------------------------------
------------------------------------------------------------
------------------------------------------------------------
------------MEFW---------NLAI---RI---------IFLS-------------
---QITIGIL------------GNVSLLFFYLFLYYKE---S-----ILKPTEL-ILMHL
-------MAANIIIILSAGVPQTI------------TIWGLKQLLNDFGCKFLLYIHAI-
---GRSVSIFTTCLLSVF-------QAMTINPRKF-CGK-DHKVTIE------KYLGCFI
SFL---------WVLYILVNLIFLVYTFIKRIAK--IR-QEN------------------
VILDTAPQ----------------------------------------------------
------------------------------------------------------------
------------------------------------------------------------
------------------------------------------------------------
------------------------------------------------------------
------------------------------------------------------------
------------------------------------------------------------
------------------------------------------------------------
-------------
>240.3-s
------------------------------------------------------------
------------------------------------------------------------
------------------------------------------------------------
------------------------------------------------------------
---------------------------MFHFL--------------------SL-GLVHL
-------GKFN------------------------------------FPC-----VH---
----------------IY-------Q----------------------------------
------------------------------KNSKNQTR-KRNFGYCSTV-GSDNISDSLY
ATLVMCPEVFFS-----------VLIA-WSSGYMIAILYRHKKK----VQYIYSTRVS--
---RRDYPESRATRNILAQMFTFLA---FYTLSSMLRGSIAL------------LPNQ--
--NLW-----------LMT------------------ISHLTSL----------------
---C--FP-----------------------T-F--G---P--------------FV---
--------L-------------------------------MSH-------YSF------V
----S-RFIYV---------------------------WLRKRICSF------------L
-----------------------------------NYNI---------------------
------------------------------------------------------------
-------------
>71-c
------------------------------------------------------------
------------------------------------------------------------
------------------------------------------------------------
------------MDFW---------NLAI---RI---------IFLS-------------
---QTATGIL------------GNVFLIFYYLVLYYRE---C-----TLKPTDL-ILMNL
-------LAANLVILLSIGVPQTM------------AIWGLKEFLNHLECELLLFIQGF-
---SRSMSICTICLLSVF-------QTLTISPKKF-CWK-YYKSKAA------KYIGSCT
SLL---------WVLHVLINFIFFLYTFIKRNNTNVTR-TRDFGYCSHT-GSDDISDLIY
AALVVCPEVFFS-----------VLTV-FTSVSMIVILYRHKKR----VQHIRSTHGS--
---SRYSPESRATQNILTVVSTFLA---FCSLTTILRGCVAL------------FHGH--
--SWW-----------LMN------------------INHLTSL----------------
---C--FP-----------------------T-F--A---P--------------FV---
--------L-------------------------------MSH-------YSI------V
----S-RLSLV---------------------------WLRKKKIS--------------
------------------------------------------------------------
------------------------------------------------------------
-------------
>71.2-s
------------------------------------------------------------
------------------------------------------------------------
------------------------------------------------------------
------------MDFW---------NLAI---RI---------IFLL-------------
---QTVTGIL------------GNVFLIFYYLVLYYRE---C-----TLKPTDL-ILMNL
-------MAANLVILLSIGVPQTM------------AIWGLKEFLNHLECELLLFIQGF-
---SRSMSICTICLLSVF-------QTLTISPKKF-CWK-YYKSKAA------KYIGSCT
SLL---------WVLHMLINFIFVLYTFIKRNNTNVTR-TRDFGYCSLI-GSDDISDSLY
AALVVCPEVFFS-----------VLTA-LASVSMIVILYRHKKR----VQHIRSTHGS--
---SRYSPESRATQNILTVVSTFLA---FCTLTSILRGCVAL------------FHGH--
--SWW-----------LMN------------------INHLTSL----------------
---C--FP-----------------------T-F--A---P--------------FV---
--------L-------------------------------MSH-------YSI------V
----S-RLSLV---------------------------WLRKKNIS--------------
------------------------------------------------------------
------------------------------------------------------------
-------------
>71.3-s
------------------------------------------------------------
------------------------------------------------------------
------------------------------------------------------------
------------MDFW---------NLAI---RI---------IFLL-------------
---QTVTGIL------------GNVFLIFYYLVLYYRE---C-----TLKPTDL-ILMNL
-------MAANLVILLSIGVPQTM------------AIWGLKEFLNHLECELLLFIQGF-
---SRSMSICTICLLSVF-------QTLTISPKKF-CWK-YYKSKAA------KYIGSCT
SLL---------WVLHMLINFIFFLYTFIKRNNTNVTR-TRDFGYCSLI-GSDDISDSLY
AALVVCPEVFFS-----------VLTA-LASVSMIVILYRHKKR----VQHIRSTHGS--
---SRYSPESRATQNILTVVSTFLA---FCTLTSILRGCVAL------------FHGH--
--SWW-----------LMN------------------INHLTSL----------------
---C--FP-----------------------T-F--A---P--------------FV---
--------L-------------------------------MSH-------YSI------V
----S-RLSLV---------------------------WLKKKNIS--------------
------------------------------------------------------------
------------------------------------------------------------
-------------
>71.1-s
------------------------------------------------------------
------------------------------------------------------------
------------------------------------------------------------
------------MDFW---------NLAI---RI---------IFLL-------------
---QTVTGIL------------GNVFLIFYYLVLYYRE---C-----TLKPTDL-ILMNL
-------MAANLVILLSIGVPQTM------------AIWGLKEFLNHLECELLLFIQGF-
---SRSMSICTICLLSVF-------QTLTISPKKF-CWK-YYKSKAA------KYIGSCT
SLL---------WVLHMLINFIFVLYTFIKRNNTNVTR-TRDFGYCSLI-GSDDISDSLY
AALVVCPEVFFS-----------VLTA-LASVSMIVILYRHKKR----VQHIRSTHGS--
---SRYSPESRATQNILTVVSTFLA---FCTLTSILRGCVAL------------FHGH--
--SWW-----------LMN------------------INHLTSL----------------
---C--FP-----------------------T-F--A---P--------------FV---
--------L-------------------------------MSH-------YSI------V
----S-RLSLV---------------------------WLRKK-ISH-------------
-----------------------------------NSLIAQLFTHS--------------
------------------------------------------------------------
-------------
>71-x
------------------------------------------------------------
------------------------------------------------------------
------------------------------------------------------------
------------MDFW---------NLAI---RI---------IFLS-------------
---QTVTGTL------------GNVFLIFYYLVLYYRE---C-----TLKPTDL-ILMNL
-------MAANLVILLSIGVPQTM------------AIWGLKEFLNHLECEILLFVQGF-
---SRSMSICTICLLSVF-------QTLTISPKKF-CWK-YYKSKAA------KYIGSCT
SLL---------WVLHVLINFIFFLYTFIKRNNTNVTR-TRDFGYCSLI-GSDDISDSLY
AALVVCPEVFFS-----------VLIA-FTSVSMIVILYRHKKS----VQHIRSTHGS--
---SRYSPESRATQNILTVVSTFLA---FCTLTSILRGCVAL------------FHGH--
--SWW-----------LMN------------------INHLTSL----------------
---C--FP-----------------------T-F--A---P--------------FV---
--------L-------------------------------MSH-------YSI------V
----S-RLSLV---------------------------WLRKK-ISH-------------
-----------------------------------NSLIAQLFTHST-------------
-L--------------IGQ-----------------------------------------
-------------
>71.1-z
------------------------------------------------------------
------------------------------------------------------------
------------------------------------------------------------
------------MDFW---------NLEI---RI---------IFLS-------------
---QTVTGTL------------GNVFLIFYYLVLYYRE---C-----TLKPTDL-ILMNL
-------MAANLVILLSIGVPQTM------------AIWGLKEFLNHLECEILLFIQGF-
---SRSMSICTICLLSVF-------QTLTISPKKF-CWK-YYKSNAA------KYIGSCT
SLL---------WVLHMLINFIFFLYTFIKRNNRNVTR-TRDFGYCSLI-GSDDISDLLY
AALVVCPEVFFS-----------VLTA-FTSVSMIVILYRHKKR----VQHIRSTHGS--
---SRYSPESRATQNILTVVSTFLA---FCSLTTILRGFVAL------------FHGH--
--SWW-----------LMN------------------INHLTSL----------------
---C--FP-----------------------T-F--A---P--------------FV---
--------L-------------------------------MSH-------YSI------V
----S-RLSLV---------------------------WLRKK-ISH-------------
-----------------------------------NSLIAQLFTHSS-------------
-L--------------IGQ-----------------------------------------
-------------
>71.2-z
------------------------------------------------------------
------------------------------------------------------------
------------------------------------------------------------
------------MDFW---------NLEI---RI---------IFLS-------------
---QTVTGTL------------GNVFLIFYYLVLYYRE---C-----TLKPTDL-ILMNL
-------MAANLVILLSIGVPQTM------------AIWGLKEFLNHLECEILLFIQGF-
---SRSMSICTICLLSVF-------QTLTISPKKF-CWK-YYKSNAA------KYIGSCT
SLL---------WVLHMLINFIFFLYTFIKRNNRNVTR-TRDFGYCSLI-GSDDISDLLY
AALVVCPEVFFS-----------VLTA-FTSVSMIVILYRHKKR----VQHIRSTHGS--
---SRYSPESRATQNILTVVSTFLA---FCSLTTILRGFVAL------------FHGH--
--SWW-----------LMN------------------INHLTSL----------------
---C--FP-----------------------T-F--A---P--------------FV---
--------L-------------------------------MSH-------YSI------V
----S-RLSLV---------------------------WLRKK-ISH-------------
-----------------------------------NSLIAQLFTHS--------------
------------------------------------------------------------
-------------
>71.1-m
------------------------------------------------------------
------------------------------------------------------------
------------------------------------------------------------
------------MDFW---------NLAI---RI---------IFLL-------------
---QTVIGIL------------GNVFLIFYYLVLYYRE---C-----TLKPTDL-ILMNL
-------MAANLVILLSIGVPQKM------------AIWGLKEFLNHLECEILLFVQGF-
---SRSMSICTICLLSVF-------QTLTISPKKF-CWK-YYKSNAA------KYIGSCT
SLL---------WVLHVLINFIFFLYTFTKRNNTNVTR-TRDFGYCSLI-GSDDISDSLY
AALVVCPEVFFS-----------VLTA-LASVSMIVILYRHKKS----VQHIRSTHGS--
---SRYSPESRATQNILTVVSTFLA---FCSLTTILRGFVAL------------FHGH--
--SWW-----------LMN------------------INHLTSL----------------
---C--FP-----------------------T-F--A---P--------------FV---
--------L-------------------------------MSH-------YSI------V
----S-RLSLV---------------------------WLRKKNIS--------------
------------------------------------------------------------
------------------------------------------------------------
-------------
>71.2-m
------------------------------------------------------------
------------------------------------------------------------
------------------------------------------------------------
------------------------------------------------------------
------------------------------------------------------------
-----------------------M------------AIWGLKEFLNHLECEILLFVQGF-
---SRSMSICTICLLSVF-------QTLTISPKKF-CWK-YYKSNAA------KYIGSCT
SLL---------WVLHVLINFIFFLYTFTKRNNTNVTR-TRDFGYCSLI-GSDDISDSLY
AALVVCPEVFFS-----------VLTA-LASVSMIVILYRHKKS----VQHIRSTHGS--
---SRYSPESRATQNILTVVSTFLA---FCSLTTILRGFVAL------------FHGH--
--SWW-----------LMN------------------INHLTSL----------------
---C--FP-----------------------T-F--A---P--------------FV---
--------L-------------------------------MSH-------YSI------V
----S-RLSLV---------------------------WLRKKNIS--------------
------------------------------------------------------------
------------------------------------------------------------
-------------
>71.1-p
------------------------------------------------------------
------------------------------------------------------------
------------------------------------------------------------
------------MDFW---------NLAI---RI---------IFLS-------------
---QTATGIL------------GNFFLIFYYLTLYYRE---C-----TLKPTDL-ILMNL
-------MAANLVILLAIGVPQTM------------AIWGLKEFLNHLECDLLLFIQGF-
---GRSVSIYTICLLFVF-------QTVTISPKKF-GWK-YYKSKAV------KHIGSCT
SLL---------WVLPMLINFILFLYTFIKRNNTNVTR-IRDFGYCSLT-GSDDISDLLY
TVLVVCPEVFFS-----------MLTA-LASVSMIVILYRHKKR----VQHIHSTHGS--
---SQYSPESRATQSILTVVSTFLA---FCTLTSILRGCVAL------------FHGH--
--SWW-----------LMN------------------INHLTSL----------------
---C--FP-----------------------T-F--S---P--------------FV---
--------L-------------------------------MSH-------YSI------V
----S-RLSLV---------------------------CFRKK-KSH-------------
-----------------------------------NSLIAQLFTHS--------------
------------------------------------------------------------
-------------
>71.2-p
-M---------------LL------------------------------TLFFWSYN---
---------------------FCGH----------------------------PG-----
----------------------------------------------------KEIVLN--
----------DIMDLW---------NMAI---RI---------IFLL-------------
---QTTTGIF------------GNSSLILYYLICYYKK---Y-----TLKPTDF-ILFHI
-------MTANALIILSLGVPQTL------------SVWGLKEFLNNFGCDLLLYIQGF-
---GRRVSICMTCLLSIF-------QTITINPRKL-CWK-YHKVVAS------KVIGCSI
SLF---------WVLHMLINFIFFVYTSIKRNRKNVTR-IRDLGYCFLI-GSDDISDFLY
TALVVCPEVIFS-----------VFIA-WSSGSMIVILYRHKQR----VQYIHSSHRS--
---CRCSTESRATQNILALLSTFLT---CYTLSSILRGCIAF------------LHNH--
--NWW-----------LMN------------------INHFISL----------------
---C--FP-----------------------S-F--A---P--------------FV---
--------L-------------------------------ISH-------YSM------V
----S-RFSLY---------------------------WLRKKK----------------
------------------------------------------------------------
------------------------------------------------------------
-------------
>68-c
-M---------------PLNGEG-K------------------------TVSIWPYNISL
NDEYSK------------------------------------------------------
---------------------IMK----------KMGVAEI-----------QENQTQ--
----------SKMDFW---------NMGI---KI---------LFLS-------------
---QITTGIL------------GNFSLIIYYVV-NYIE---H-----TLKPTDL-ILMHL
-------MTSNALMVLSTGVFHTM------------AAFGLTHLLNDLGCRLILYIQRV-
---GRSISIGTTCLLSIF-------QAITINDRVS-CYK-GQKIKSA------KYIGYSI
SLL---------WVLHMLINFILFVDIFIKRNRNNMTR-DHDFKYYSIV-ERNEFSDSLY
VALVVCPEIFSS-----------VLIT-CSSGSMIGILYRHKQR----VQHIRSFHVS--
---TRNSPEWRATQNILVLVSTFLA---FYTLSSVLQGCIAL------------LNNP--
--NWW-----------LVN------------------ITRLTFL----------------
---C--FP-----------------------T-F--A---P--------------CV---
--------L-------------------------------MSH-------YSF------M
----P-RFSLV---------------------------WTWNKTS---------------
------------------------------------------------------------
------------------------------------------------------------
-------------
>68.1-s
------------------------------------------------------------
------------------------------------------------------------
-----------------------------------MDVAII-----------KENQTQ--
----------SKMDFW---------NMGI---KI---------LFLS-------------
---QTTTGIL------------GNFSLIIYYVV-NYIV---H-----TLKPTDL-ILMHL
-------MTSNALMVLSTGVLHTM------------AVFGLAHLLNDLGCRLILYIQRV-
---GRSTSIGTICLLSIF-------QAITISHRVS-CYK-GQKIKSS------KYIGYSI
SLL---------WVLHMFLNFILYVDIFIKSNRNNMTR-DRDFKYYSIV-ERNEFSDSLY
VALVVCPEIFSS-----------VLIT-CSSGSMIGILYRHKQR----VQHIRSFHVS--
---SRNSPEWRATQNILVLVSTFLA---FYTLSSVLQGCIAL------------LNNP--
--NWW-----------LVN------------------ITRLTSL----------------
---C--FP-----------------------T-F--A---P--------------CV---
--------L-------------------------------MSH-------YSF------I
----S-RFSLV---------------------------WTWNKTS---------------
------------------------------------------------------------
------------------------------------------------------------
-------------
>68.2-s
------------------------------------------------------------
------------------------------------------------------------
-----------------------------------MGVAII-----------KENQTQ--
----------SKMDFW---------NMGI---KI---------LFLS-------------
---QTTTGIL------------GNFSLIIYYVV-NYIV---H-----TLKPTDL-ILMHL
-------MTSNALTVLSTGVLHTM------------AAFGLAHLLNDLGCRLILYIQRV-
---GRSTSIGTICLLSIF-------QAITISHRVS-CYK-GQKIKSS------KYIGYSI
SLL---------WVLHMILNFILCVDIFIKSNRNNMTR-DRDFKYYSIV-ERNEFSDSLY
VALVVCPEIFSS-----------VLIT-CSSGSMIGILYRHKQR----VQHIRSFHVS--
---SRNSPEWRATQNILVLVSTFLA---FYTLSSVLQGCIAL------------LNNP--
--NWW-----------LVN------------------ITRLTSL----------------
---C--FP-----------------------T-F--A---P--------------CV---
--------L-------------------------------MSH-------YSF------I
----S-RFSLV---------------------------WTWNKTS---------------
------------------------------------------------------------
------------------------------------------------------------
-------------
>68-m
------------------------------------------------------------
------------------------------------------------------------
-----------------------------------MGVAII-----------KENQTQ--
----------SKMDFW---------NMGI---KI---------LFLS-------------
---QTTTGIL------------GNFSLIIYYVV-NYIV---H-----TLKPTDL-ILMHL
-------MTSNALMVLSTGVLHTM------------AAFGLAHLLNDLGCRLILYIQRV-
---GRSTSIGTICLLSIF-------QAITISHRVS-CYK-GQKIKSS------KYIGYSI
SLL---------WVLHMFLNFILFVDIFIKRNRNNMTS-DRDFKYYSIV-ERNEFSDSLY
VALVVCPEIFSS-----------VLIT-CSSGSMIGILYRHKQR----VQHIRSFHVS--
---SRNSPEWRATQNILVLVSTFLA---FYTLSSVLQGCIAL------------LNNP--
--NWW-----------LVN------------------ITRLTSL----------------
---C--FP-----------------------T-F--A---P--------------CV---
--------L-------------------------------MSH-------YSF------M
----P-RFSLV---------------------------WTWNKTS---------------
------------------------------------------------------------
------------------------------------------------------------
-------------
>68-z
------------------------------------------------------------
------------------------------------------------------------
------------------------------------------------------------
------------------------------------------------------------
------------------------------------------------------------
-----------------------M------------AAFGLAHLLNDLGCRLILYIHRV-
---GRSTSIGTICLLSIF-------QAITISHRVS-CYK-GQKVKSS------KYIGYSI
SLL---------WVLHMFLNFILFVDIFIKRNRNNMTR-DSDFKYYSIV-ERNEFSDSLY
VALVVCPEIFSS-----------VLIT-CSSGSMIGILYRHKQR----VQHIRSFHVS--
---SRNSPEWRATQNILVLVSTFLA---FYTLSSVLQGCIAL------------LNNP--
--NWW-----------LVN------------------ITRLTSL----------------
---C--FP-----------------------T-F--A---P--------------CV---
--------L-------------------------------MSH-------YSL------M
----P-RFSLV---------------------------WTWNKTS---------------
------------------------------------------------------------
------------------------------------------------------------
-------------
>68-x
------------------------------------------------------------
------------------------------------------------------------
------------------------------------------------------------
------------------------------------------------------------
---------------------------------------------------------MHL
-------MTSNALMVLSTGVLHTM------------AAFGLAHLLNDLGCRLILYIHRV-
---GRSTSIGTICLLSIF-------QAITISHRVS-CYK-GQKVKSS------KYIGYSI
SLL---------WVLHMFLNFILFVDIFIKRNRNNMTR-DRDFKYYSIV-ERNEFSDSLY
VALVVCPEIFSS-----------VLIT-CSSGSMIGILYRHKQR----VQHIRSFHVS--
---SRNSPEWRATQNILVLVSTFLA-----------------------------------
------------------------------------------------------------
------------------------------------------------------------
------------------------------------------------------------
------------------------------------------------------------
------------------------------------------------------------
------------------------------------------------------------
-------------
>68-p
------------------------------------------------------------
------------------------------------------------------------
------------------------------------------------------------
------------------------------------------------------------
------------------------------------------------------------
-----------------------M------------AAFGLTHLLNDLGCRLILYIQRV-
---GRSTSIGTTCLLSIF-------QAITISHRES-CYT-CQIVKSS------KYIGYSI
SLL---------WVLHMFINFILFVDIFIKSNRNNLTR-NRDFKYYSIV-ERNELSDSLY
AALVVCPEIFSS-----------VLIT-CSSGSMIGILYKHKQR----VQHIRSFHVS--
---SRNSPEWRATQNILVLVSTFLA---FYTLSSILQGCIAL------------LNNP--
------------------------------------------------------------
------------------------------------------------------------
------------------------------------------------------------
------------------------------------------------------------
------------------------------------------------------------
------------------------------------------------------------
-------------
>69-s
-M---------------CTRTPC-K------------------------------YN-SR
CDRFSKNGHSFSSSYHLQGVLQCQC----------------------------MGT----
---------------------GRQ----------KMGVAII-----------KENQAQ--
----------SKMDFR---------NLAI---KI---------IFLS-------------
---QTTIGIL------------GNFSLIIYYVV-YSID---H-----TLKPTDL-ILMHL
-------VTSNALMVLSTGVPHTM------------AAFGLTHLLNDLGCRLILYIQRV-
---GRSISIGSTCLLSIF-------QAIIISHRES-CYK-GQKVKSA------KYVGYSL
SLL---------WVLHIFINFILFVDIFIKRNRNNMTR-DRDFKYCYIV-GQNEFSDLLY
VALVVCPEILSS-----------VLIT-YSSGSMIGILYRHKQR----VQHIRSFHVS--
---SRSSPEWRATQNILVLVSTFLG---FYTLSSILQGCIAL------------LNNP--
--NWW-----------LLN------------------INRLTSL----------------
---C--FP-----------------------T-F--A---P--------------FV---
--------L-------------------------------MSH-------YSF------M
----P-KLSLT---------------------------WIRNKTS---------------
------------------------------------------------------------
------------------------------------------------------------
-------------
>69.1-m
------------------------------------------------------------
------------------------------------------------------------
------------------------------------------------------------
------------------------------------------------------------
------------------------------------------------------------
-----------------------M------------AAFGLTHLLNDLGCRLILYIQRV-
---GRSISIGSTCLLSIF-------QAIIISHRES-CYK-GQKVKSA------KYVGYSL
SLL---------WVLHIFINFILFVDIFIKRNRNNMTR-DRDFKYCYIV-GQNEFSDLLY
VALVVCPEILSS-----------VLIT-YSSGSMIGILYRHKQR----VQHIRSFHVS--
---SRNSPEWRATQNILVLVSTFLG---FYTLSSILQGCIAL------------QNNP--
--NWW-----------LLN------------------INRLTSM----------------
---C--FP-----------------------T-F--A---P--------------FV---
--------L-------------------------------MSH-------YSF------M
----P-KLSLT---------------------------WIRNKTS---------------
------------------------------------------------------------
------------------------------------------------------------
-------------
>69.2-m
------------------------------------------------------------
------------------------------------------------------------
-----------------------------------MGVATI-----------KENQAQ--
----------SKMDFR---------NLAI---KI---------IFLS-------------
---QTTIGIL------------GNFSLIIYYVV-YYIV---Y-----TLKPTDL-ILMHL
-------VTSNALMVLSTGVPHTM------------AAFGLTHLLNDLGCRLILYIQRV-
---GRSISIGSTCLLSIF-------QAIIISHRES-CYK-GQKVKSA------KYVGYSL
SLL---------WVLHIFINFILFVDIFIKRNRNNMTR-DRDFKYCYIV-GQNEFSDLLY
VALVVCPEILSS-----------VLIT-YSSGSMIGILYRHKQR----VQHIRSFHVS--
---SRNSPEWRATQNILVLVSTFLG---FYTLSSILQGCIAL------------QNNP--
--NWW-----------LLN------------------INRLTSM----------------
---C--FP-----------------------T-F--A---P--------------FV---
--------L-------------------------------MSH-------YSF------M
----P-KLSLT---------------------------WIRNKTS---------------
------------------------------------------------------------
------------------------------------------------------------
-------------
>69-x
------------------------------------------------------------
------------------------------------------------------------
------------------------------------------------------------
------------------------------------------------------------
---------------------------------------------------------MHL
-------VTSNALMVLSTGVPHTM------------AAFGLTHLLNDLGCRLILYIQRV-
---GRSISIGSTCLLSIF-------QAIIISHWKS-CYK-GQKVKSA------KYVGYSL
SLL---------WVLHIFINFILFVDIFIKRNRDNMTR-DRDFKYCYIV-GQNEFSDLLY
VALVVCPEILFS-----------VLIT-YSSGSMIGILYRHKQR----VQHIRSLHVS--
---SRNSPEWRATQNILVLVSTFLG---FYTLSSILQGCIAL------------LNNP--
--NWW-----------LLN------------------INRLTSM----------------
---C--FP-----------------------T-F--A---P--------------FV---
--------L-------------------------------MSH-------YSF------M
----P-KLSLT---------------------------WIRNKTS---------------
------------------------------------------------------------
------------------------------------------------------------
-------------
>69-z
------------------------------------------------------------
------------------------------------------------------------
------------------------------------------------------------
------------------------------------------------------------
------------------------------------------------------------
-----------------------M------------AAFGLTHLLNDLGCRLILYIQRV-
---GRSISIGSTCLLSIF-------QAIIISHRES-CYK-GQKVKSA------KYVGYSL
SLL---------WVLHIFINFILFVDIFIKRNRDNMTR-DRDFKYCYIV-GQNEFSDLLY
VALVVCPEILFS-----------VLIT-YSSGSMIGILYRHKQR----VQHIRSLHVS--
---SRNSPEWRATQNILVLVSTFLG---FYTLSSILQGCIAL------------LNNP--
--NWW-----------LLN------------------INRLTSM----------------
---C--FP-----------------------T-F--A---P--------------FV---
--------L-------------------------------MSH-------YSF------M
----P-KLSLT---------------------------WIRNKTS---------------
------------------------------------------------------------
------------------------------------------------------------
-------------
>67.1-p
------------------------------------------------------------
------------------------------------------------------------
------------------------------------------------------------
------------MGFR---------NLAI---KI---------LFLS-------------
---QTTTGIL------------GNFSLLIYYLV-YYIQ---H-----ALKPTDL-ILMHL
-------MASNALIVLSAGIPHTL------------AAFELKQFLNDFGCRLILYIQSV-
---GRSVSISTTCLLSVF-------QAITISHRES-CCN-DQKVNAA------KYIGCSI
FSL---------WVLFIIIHFIFFVYILVKRNSKNMTR-IRNFEYCSFG-GGDDINASLY
TALAVCPEIFFS-----------LLIA-WSSVFMIVILYRHKQR----FQHIHSNTVY--
---SRISPESRATQKILVLVCTFLA---FFTISSVLKGCISH------------LHNL--
--NWW-----------FVN------------------ITRLTSL----------------
---C--FP-----------------------S-F--G---P--------------FV---
--------L-------------------------------MSH-------CTF------M
----P-RLSLI---------------------------WIRNKIS---------------
------------------------------------------------------------
------------------------------------------------------------
-------------
>67-s
------------------------------------------------------------
------------------------------------------------------------
------------------------------------------------------------
------------MGFR---------NLAI---KI---------LFLS-------------
---QITTGIL------------GNFSLLIYYLV-YYIQ---H-----ALKPTDL-ILMHL
-------MASNALIVLFTGMPHTL------------AAFEIKQFLNDLGCRLILYIQSV-
---GRSVSISTTCLLSVF-------QAITISHRKS-CCK-DQKVNAA------KFIGCCI
FSL---------WVLFVIIHFIFFAYILVKRNSKNMTR-NRNFEYCSIR-GGDDINASLY
TALVVCPEIFFS-----------VLIA-WSSVSMIVILYRHKQR----FQHIHSNTIY--
---SRISPESRATQKILVLVCTFLA---FYTISSVLQGCIAL------------LHNH--
--NWW-----------LVN------------------ITRLTSL----------------
---C--FP-----------------------S-F--G---P--------------FV---
--------L-------------------------------MNH-------CTF------V
----P-RLSLI---------------------------WMWNKIT---------------
------------------------------------------------------------
------------------------------------------------------------
-------------
>67.1-m
------------------------------------------------------------
------------------------------------------------------------
------------------------------------------------------------
------------MGFR---------NLAI---KI---------LFLS-------------
---QITSGIL------------GNFSLLIYYLV-YYIQ---H-----ALKPTDL-ILMHL
-------MASNALIVLFTGMPHTL------------AAFEIKQFLNDLGCRLILYIQSV-
---GRSVSVSTTCLLSVF-------QAITISHRKS-CFK-DQKVNAA------KYIGCCI
FSL---------WVLFVIIHFIFFAYILVKRNSKNMTR-NRNFEYCSIR-GGDDINASLY
TALVVCPEIFFS-----------VLIA-WSSVSMIVILYRHKQT----FQHIHSNTIY--
---SRISPESRATQKILVLVCTFLA---FYTISSVLQGCIAL------------LHNH--
--NWW-----------LVN------------------ITRLTSL----------------
---C--FP-----------------------S-F--G---P--------------FV---
--------L-------------------------------MNH-------CTF------V
----P-RLSLI---------------------------WMWNKIT---------------
------------------------------------------------------------
------------------------------------------------------------
-------------
>67.2-m
------------------------------------------------------------
------------------------------------------------------------
------------------------------------------------------------
------------------------------------------------------------
------------------------------------------------------------
-------------------MPHTL------------AAFEIKQFLNDLGCRLILYIQSV-
---GRSVSVSTTCLLSVF-------QAITISHRKS-CFK-DQKVNAA------KYIGCCI
FSL---------WVLFVIIHFIFFAYILVKRNSKNMTR-NRNFEYCSIR-GGDDINASLY
TALVVCPEIFFS-----------VLIA-WSSVSMIVILYRHKQT----FQHIHSNTIY--
---SRISPESRATQKILVLVCTFLA---FYTISSVLQGCIAL------------LHNH--
--NWW-----------LVN------------------ITRLTSL----------------
---C--FP-----------------------S-F--G---P--------------FV---
--------L-------------------------------MNH-------CTF------V
----P-RLSLI---------------------------WMWNKIT---------------
------------------------------------------------------------
------------------------------------------------------------
-------------
>67-x
------------------------------------------------------------
------------------------------------------------------------
------------------------------------------------------------
------------MGFR---------NLAI---KI---------LFLS-------------
---QITTGIL------------GNFSLLIYYLV-YYIQ---H-----ALKPTDL-ILMQL
-------MASNALIVLSRGMPHTL------------AAFELKQFLNDLGCRLILYIQSV-
---GQSVSISTTCLLSVF-------QAITISRRKS-CCK-DQKVNAA------KYIWCCI
FSL---------WVLFIIIHFIFFAYILVKRNSKNMTR-NRNFEYCSIR-----------
------------------------------------------------------------
------------------------------------------------------------
------------------------------------------------------------
------------------------------------------------------------
------------------------------------------------------------
------------------------------------------------------------
------------------------------------------------------------
------------------------------------------------------------
-------------
>67-z
------------------------------------------------------------
------------------------------------------------------------
------------------------------------------------------------
------------MGFR---------NLAI---KI---------LFLS-------------
---QITTGIL------------GNFSLLIYYLV-YYIQ---H-----ALKPTDL-ILMQL
-------MASNALIVLSRGMPHTL------------AAFELKQFLNDLGCRLILYIQSV-
---GQSVSISTTCLLSVF-------QAITISRRKS-CCK-DQKVNAA------KYIWCCI
FSL---------WVLFIIIHFIFFAYILVKRNSKNMTR-NRNFEYCSI------------
------------------------------------------------------------
------------------------------------------------------------
------------------------------------------------------------
------------------------------------------------------------
------------------------------------------------------------
------------------------------------------------------------
------------------------------------------------------------
------------------------------------------------------------
-------------
>67.2-p
------------------------------------------------------------
------------------------------------------------------------
------------------------------------------------------------
------------MEFW---------NMII---KI---------ILLL-------------
---QITIGIL------------GNVSLLIYYIF-DYIE---H-----TLKTTDW-ILMHL
-------MGSNALIVLSKGVPHTL------------AAFGMKQFLNDVGCTLVLYIQRV-
---GRSVSISTTCLLSIF-------QAITISHRKS-CCK-DQKMKAA------EYISCST
SLL---------WVLSMIINFIFFAYIIVKRNSKNMTR-NRDFEYCSTA-GRDEINDLIY
AALVTCPEIFFS-----------VLIA-WSSSSMIVILYKHKQR----VKHIHSHHVF--
---RRNSPESIATQNILVLVSTFLA---FYTVSSVLQGCLAL------------LYNH--
--TWW-----------LVN------------------ITRITSL----------------
---C--FP-----------------------S-F--G---P--------------LV---
--------L-------------------------------TSH-------YSI------L
----P-RHSLV---------------------------MIRNKV----------------
------------------------------------------------------------
------------------------------------------------------------
-------------
>66-c
------------------------------------------------------------
------------------------------------------------------------
-------------------------------------------------------MPN--
----------HKMDLG---------NLAI---KI---------IFLL-------------
---QTTVGIL------------GNFYLLIQHLV-YYAE---Y-----TLKHTDL-ILMHL
-------WGANALIVLSTGVLYTM------------AAFGLKQFLNDFGCRLSLYIQRL-
---GRSVSIGTTCFLSVF-------QAITISHRES-CCK-DQKAKVA------KYIGFSI
FLL---------WVLSMFIHLIFFLEIFLKRNSKNMTR-KLDFEYCSYV-NHFEINHLVY
AALVMFPEIFFS-----------AVIA-WCSGSMTVILYRHKKR----VQHIYSSHVS--
---RRNSPESRAIQTILSLVFFFLA---FYTLSSILRGYIAL------------LHNP--
--SWG-----------VVM------------------VNRLTSL----------------
---C--FP-----------------------S-F--G---P--------------II---
--------F-------------------------------INN-------YSV------M
----P-RLSLV---------------------------WIRNTNP---------------
------------------------------------------------------------
------------------------------------------------------------
-------------
>66-s
------------------------------------------------------------
------------------------------------------------------------
-------------------------------------------------------MPN--
----------HKIDLG---------NLSI---KI---------IFLL-------------
---QTTVGIL------------GNFYLLILHLV-YYAE---Y-----TLKHTAL-ILMHL
-------WGANALIVLSTGVPYTM------------AAFGLKQFLNDFGCRLSLYIQRL-
---GRSVSIGTTCFLSVF-------QAITISHRES-CCK-DQKAKVA------KYIGFSI
FLL---------WVLSIFIHFIFFLEIFLKRNSKNMTR-KLDFEYCSYV-NHFEINHSVY
AALVMCPEIFFS-----------VVIA-WSSGSMTVILYRHKKR----VQHIHSSQVS--
---RRNSPESRAIQTILSLVFFFLA---FYTLSSILRGYIAL------------VHNP--
--SWC-----------LVM------------------VNRLTSL----------------
---C--FP-----------------------S-F--G---P--------------FV---
--------L-------------------------------INN-------YSV------R
----P-RLSLI---------------------------WMRNINP---------------
------------------------------------------------------------
------------------------------------------------------------
-------------
>66-m
------------------------------------------------------------
------------------------------------------------------------
-------------------------------------------------------MPN--
----------HKIDLG---------NLSI---KI---------IFLL-------------
---QTTVGIL------------GNFYLLILHLV-YYAE---Y-----TLKHTAL-ILMHL
-------WGANALIVLSTGVPYTM------------AAFGLKQFLNDFGCRLSLYIQRL-
---GRSVSIGTTCFLSVF-------QAITISHRES-CCK-DQKAKVA------KYIGFSI
FLL---------WVLSIFIHFIFFLEIFLKRNSKNMTR-KLDFEYCSYV-NHFEINHSVY
AALVMCPEIFFS-----------VVIA-WSSGSMTVILYRHKKR----VQHIHSSQVS--
---RRNSPESRAIQTILSLVFFFLA---FYTLSSILRGYIAL------------VHNP--
--SWC-----------LVM------------------VNRLTSL----------------
---C--FP-----------------------S-F--G---P--------------FV---
--------L-------------------------------INN-------YSV------R
----P-RLSLV---------------------------WMRNINP---------------
------------------------------------------------------------
------------------------------------------------------------
-------------
>66-x
------------------------------------------------------------
------------------------------------------------------------
-------------------------------------------------------MPN--
----------HKIDLG---------NLSI---KI---------IFLL-------------
---QTTVGIL------------GNFYLLILHLV-YYAE---Y-----TLKHTAL-ILMHL
-------WGANALIVLSTGVPYTM------------AAFGLKQFLNDFGCRLSLYIQRL-
---GRSVSIGTTCFLSVF-------QAITISHRES-CCK-DQKAKVA------KYIGFSI
FLL---------WVLSIFIHFIFFLEIFLKRNSKNMTR-KLDFEYCSYV-NHFEINHSVY
AALVMCPEIFFS-----------VVIA-WSSGSMTVILYRHKKR----VQHIHSSQVS--
---RRNSPESRAIQTILSLVFFFLA---FYTLSSILRGYIAL------------VHNP--
--SWC-----------LVM------------------VNRLTSL----------------
---C--FP-----------------------S-F--G---P--------------FV---
--------L-------------------------------INN-------YSV------R
----P-RLSLV---------------------------WMRNNNP---------------
------------------------------------------------------------
------------------------------------------------------------
-------------
>66-p
------------------------------------------------------------
------------------------------------------------------------
-------------------------------------------------------MIN--
----------HKMDLG---------NLAI---KI---------MFLL-------------
---QTTAGIL------------GNFSLLIQHLV-YYAE---Y-----TLKHTDM-ILMNL
-------WGANALIVLSVGVPYTM------------AAFGLKQFLNDFGCRLSLYIQRV-
---GRSVSIGTTCFLSVF-------QAINISHRES-CCK-DQKAKVA------KYIGYSI
SLL---------WVLSMFIHFIFFVEIFLKRNSKNMTR-KLDFEYCSYV-NHFEINGSVY
AALVMCPEIFFS-----------VVIV-WSSGSTTVILYRHKKR----VQHIHSSQVS--
---RRHSAESRAIKTILSLVFSFLA---FYSLSSILRGYIAL------------LHNP--
--SWG-----------LVM------------------VNRLSSL----------------
---C--FP-----------------------S-F--G---P--------------FV---
--------L-------------------------------INH-------YPV------M
----P-RLRLV---------------------------WMRNTNP---------------
------------------------------------------------------------
------------------------------------------------------------
-------------
>231-c
------------------------------------------------------------
------------------------------------------------------------
------------------------------------------------------------
------------------------------------------------------------
------------------------------------------------------------
-----------------------------------------------------MYTERV-
---GRSVSIGTICLLSVF-------QAITISPSDS-CLN-GLKVKVP------KYISLSI
FLC---------WVLFLGLNMISPMYVYIKWNSNNVTY-KRTSNYCFSL-GHDEFSGPMI
TTFFVFPEVLFA-----------ILIV-WSGSLMVIILYRHKQR----VQHIHCTYAP--
---TRTSHESRATKNILVLVSLFIG---FYSLSSILHTCVAL------------FCGA--
--GWW-----------LIN------------------ITVIIHL----------------
---C--FP-----------------------T-L--G---P--------------FI---
----------------------------------------VTP-------DTA------L
----P-RFSLS---------------------------WIRNTERT--------------
------------------------------------------------------------
------------------------------------------------------------
-------------
>231.3-s
------------------------------------------------------------
------------------------------------------------------------
------------------------------------------------------------
---------------------------------------------ML-------------
---TSSV-----------------------------------------------------
--------------LEKRIVLQTM------------QTFGMELFFNVFVCKFPMYTERV-
---GRSVSIGTICLLSVF-------QAITISPSDS-CLN-GLKVKVP------KYISLSI
FLC---------WVLFLGLNMISPMYVYIKWNSNNVTY-KITSNYCFSL-GHDEFTGPMI
TTFFVFPEVLFA-----------ILIV-CSGSLMVVILYRHKQR----VQHIHSTYAP--
---TRTSHESRATKNILVLVSIFIG---FYSLSSILHTCLAL------------FCGA--
--GWW-----------MIN------------------ITVIIHL----------------
---C--FP-----------------------T-L--G---P--------------FI---
----------------------------------------VTH-------DSA------L
----P-RFSLS---------------------------WIRNTGRT--------------
------------------------------------------------------------
------------------------------------------------------------
-------------
>231.2-x
------------------------------------------------------------
------------------------------------------------------------
------------------------------------------------------------
---------------------------------------------ML-------------
---TSSV-----------------------------------------------------
--------------LEKRIVLQTM------------QTFGMELFFNVFVCKFPMYTERV-
---GRSVSIGTICLLSVF-------QAITISPSDS-CLN-GLKVKVP------KYISLSI
FLC---------WVLFLWLNMISPMYVYIKWNSNNVTY-KRTSNYCFSL-GHDEFTGPMI
TTFFVFPEVLCA-----------ILIV-CSGSLMVIILYRHKQR----VQHIHSTYAP--
---TRTSHESRATKNILVLVSLFIG---FYSLSSILHTCVAL------------FCGA--
--GWW-----------MIN------------------ITVIIHL----------------
---C--FP-----------------------T-L--G---P--------------FI---
----------------------------------------VTH-------DTA------L
----P-RFSLS---------------------------WIRNTGRT--------------
------------------------------------------------------------
------------------------------------------------------------
-------------
>231.1-s
------------------------------------------------------------
------------------------------------------------------------
-------------------------------------------------------MVN--
----------DKMDSK---------NLAI---FV---------ILIL-------------
---QCSVGIL------------KNICLLSYYLMLHYNK---H-----TLKRIDL-IFMNM
-------FIANFFIIFSRIVLQTM------------QTFGMELFFNVFVCKFPMYTERV-
---GRSVSIGTICLLSVF-------QAITISPSDS-CLN-GLKVKVP------KYISLSI
FLC---------WVLFLGLNMISPMYVYIKWNSNNVTY-KITSNYCFSL-GHDEFTGPMI
TTFFVFPEVLFA-----------ILIV-CSGSLMVVILYRHKQR----VQHIHSTYAP--
---TRTSHESRATKNILVLVSIFIG---FYSLSSILHTCLAL------------FCGA--
--GWW-----------MIN------------------ITVIIHL----------------
---C--FP-----------------------T-L--G---P--------------FI---
----------------------------------------VTH-------DSA------L
----P-RFSLS---------------------------WIRNTGRT--------------
------------------------------------------------------------
------------------------------------------------------------
-------------
>231.2-s
------------------------------------------------------------
------------------------------------------------------------
-------------------------------------------------------MVN--
----------DKMDSK---------NLAI---FV---------ILIL-------------
---QCSVGIL------------KNICLLSYYLMLHYNK---H-----TLKRIDL-IFMNM
-------FISNFFIIFSRIVLQTM------------QTFGMELFFNVFVCKFPMYTERV-
---GRSVSIGTICLLSVF-------QAITISPSDS-CLN-GLKVKVP------KYISLSI
FLC---------WVLFLGLNMISPMYVYIKWNSNNVTY-KITSNYCFSL-GHDEFTGPMI
TTFFVFPEVLFA-----------ILIV-CSGSLMVVILYRHKQR----VQHIHSTYAP--
---TRTSHESRATKNILVLVSIFIG---FYSLSSILHTCLAL------------FCGA--
--GWW-----------MIN------------------ITVIIHL----------------
---C--FP-----------------------T-L--G---P--------------FI---
----------------------------------------VTH-------DSA------L
----P-RFSLS---------------------------WIRNTGRT--------------
------------------------------------------------------------
------------------------------------------------------------
-------------
>231-m
------------------------------------------------------------
------------------------------------------------------------
-------------------------------------------------------MVN--
----------DKMDSK---------NLAI---FV---------ILIL-------------
---QCSVGIL------------KNICLLSYYLMLHYNK---H-----TLKRIDL-IFMNM
-------FIANFFIIFSRIVLQTM------------QTFGMELFFNVFVCKFPMYTERV-
---GRSVSIGTICLLSVF-------QAITISPSDS-CLN-GLKVKVP------KYINLSI
FLC---------WVLFLGLNMISPMYVYIKWNSNNVTY-KRTSNYCFSL-GHDEFTGPMI
TTFFVFPEVLFA-----------ILIV-CSGSLMVNILYRHKQR----VQHIHSTYAP--
---TRTSHESRATKNILVLVSLFIG---FYSLSSILHTCVAL------------FCGA--
--GWW-----------MIN------------------ITVIIHL----------------
---C--FP-----------------------T-L--G---P--------------FI---
----------------------------------------VTQ-------DTA------L
----P-RFSLS---------------------------WIRNTGRT--------------
------------------------------------------------------------
------------------------------------------------------------
-------------
>231.1-x
------------------------------------------------------------
------------------------------------------------------------
-------------------------------------------------------MVN--
----------DKMDSK---------NLAI---FV---------ILIL-------------
---QCSVGIL------------KNICLLSYYLMLHYNK---H-----TLKQIDL-IFMNM
-------FIANFFIIFSRIVLQTM------------QTFGMELFFNVFVCKFPMYTERV-
---GRSVSIGTICLLSVF-------QAITISPSDS-CLN-GLKVKVP------KYISLSI
FLC---------WVLFLWLNMISPMYVYIKWNSNNVTY-KRTSNYCFSL-GHDEFTGPMI
TTFFVFPEVLCA-----------ILIV-CSGSLMVIILYRHKQR----VQHIHSTYAP--
---TRTSHESRATKNILVLVSLFIG---FYSLSSILHTCVAL------------FCGA--
--GWW-----------MIN------------------ITVIIHL----------------
---C--FP-----------------------T-L--G---P--------------FI---
----------------------------------------VTH-------DTA------L
----P-RFSLS---------------------------WIRNTGRT--------------
------------------------------------------------------------
------------------------------------------------------------
-------------
>231-z
------------------------------------------------------------
------------------------------------------------------------
-------------------------------------------------------MVN--
----------DKMDSK---------NLAI---FV---------ILIL-------------
---QCSVGIL------------KNICLLSYYLMLHYNK---H-----TLKQIDL-IFMNM
-------FIANFFIIFSRIVLQTM------------QTFGMELFFNVFVCKFPMYTERV-
---GRSVSIGTICLLSVF-------QAITISPSDS-CLN-GLKVKVP------KYISLSI
FLC---------WVLFLWLNMISPMYVYIKWNSNNVTY-KRTSNYCFSL-GHDEFTGPMI
TTFFVFPEVLCA-----------ILIV-CSGSLMVIILYRHKQR----VQHIHSTYAP--
---TRTSHESRATKNILVLVSLFIG---FYSLSSILHTCVAL------------FCGA--
--GWW-----------MIN------------------ITVIIHL----------------
---C--FP-----------------------T-L--G---P--------------FI---
----------------------------------------VTH-------DTA------L
----P-RFSLS---------------------------WIRNTGRT--------------
------------------------------------------------------------
------------------------------------------------------------
-------------
>231-p
------------------------------------------------------------
------------------------------------------------------------
-------------------------------------------------------MVN--
----------DRMDSK---------NLAI---FV---------ILIL-------------
---QCSMGIL------------KNFCLLSYYLMLHYNK---H-----TLKPVDF-IFMNM
-------FIANFFIIFSRIVLQTM------------ETFGKELFFNVFVCKFPMYTERV-
---GRSVSIGTICLLSVF-------QAITISPSDS-CLS-GLKVKVS------KYISLSI
FLC---------WVLFLGLNMIPPMYAYIKCNSNNVTH-IRTSKYCFSL-GHDEFTGSMV
TTVFVFPEVFFA-----------ILIV-WSGSLMVVILYRHKQR----VQHIHCTYVS--
---NRTSHESRATKSILVLVSVFIG---FYSLSSILHTCVAL------------FCGA--
--GWW-----------LVN------------------ITVIIHL----------------
---C--FP-----------------------T-L--G---P--------------FI---
----------------------------------------VSH-------GTA------L
----P-RFSLS---------------------------CIRNTGRP--------------
------------------------------------------------------------
------------------------------------------------------------
-------------
>230-c
-------------------------------------------------MRNVWWHI---
------------------------------------------------------------
---------------------------------------------------LKSVFLS--
----------HNMDAR---------NWGI---GI---------IYLL-------------
---QSTVGIL------------GNISLLSYYLVIYYKK---H-----KQKPTDL-IIMHL
-------IIVNILIVLSKGVSVTM------------AAFGLKLFFDDWSYQFFMYVLRV-
---SRSMSIVTICLLSVI-------QAITIIPRNS-CWK-NIRVKSP------KDISLCI
SLC---------WVLYIFINVIFPLYMSITFTGKNKTK-DTNFKLYTIV-GYDKNTVSLY
ISFFVFPEILFS-----------GLIT-WSGRSVIVILYRHKQQ----VQYIRSTHAS--
---PSSTHESRAIQSILVLVSIFMV---FYTLSAILHAYNAL------------FHSS--
--NWW-----------LMN------------------FTNIITL----------------
---C--IP-----------------------T-S--I---P--------------FV---
--------L-------------------------------MSQ-------SSP------L
----S-KPCFL-------------------------------------------------
------------------------------------------------------------
------------------------------------------------------------
-------------
>230-s
-------------------------------------------------MRSVWWHI---
------------------------------------------------------------
---------------------------------------------------LKSVFLS--
----------HNMDAR---------NLVI---GI---------IYLL-------------
---QSTVGIL------------GNTFLLSYYLVIYYKK---H-----KRKPTDL-IIMHL
-------IIVNILIMLSKGMSITM------------GALGLKLFFDDWSYQFFMYVLRV-
---FRSMSIVTICLLSVF-------QTITIIPRNS-CWK-NIRVKSP------KDISLCI
SLC---------WVLYIFINVIFPLYMSITFTGKNKTK-DTNFKLYTIV-GYDKNTVSLY
ITFFVFPEILFS-----------GLIT-WSGSSVIVILYRHKQQ----VQYVRSTHAS--
---SSSTPESRAIQSILVLVSIFMA---FYTFSAILHAYNAL------------FHSS--
--NWW-----------LMT------------------FANIISL----------------
---C--IP-----------------------T-S--I---P--------------FV---
--------L-------------------------------MSQ-------SSP------L
----S-KLCFL-------------------------------------------------
------------------------------------------------------------
------------------------------------------------------------
-------------
>230-m
-------------------------------------------------MRSVWWHI---
------------------------------------------------------------
---------------------------------------------------LKSVFLS--
----------HNMDAR---------NLGT---GI---------IYLL-------------
---QSTVGIL------------GNTFLLSYYLIIYYKK---H-----KRKPTDL-IIMHL
-------IIVNILIMLSKGMSITM------------GALGLKLFFDDWSYQFFMYVLRV-
---FRSMSIVTICLLSVF-------QTITIIPRNS-CWK-NIRVKSP------KNISLCI
SLC---------WVLYIFINVIFPLYMSITFTGKNKTK-DTNFKLYTIV-GYDKNTVSLY
ITFFVFPEILFS-----------GLIT-WSGSSVIVILYRHKQQ----VQYVRSTHAS--
---PSSTPESRAIQSILVLVSIFMA---FYTLSAILHAYNAL------------FHSS--
--NWW-----------LMT------------------FANIISL----------------
---C--IP-----------------------T-S--I---P--------------FV---
--------L-------------------------------MSQ-------SSP------L
----S-KLCFL-------------------------------------------------
------------------------------------------------------------
------------------------------------------------------------
-------------
>230-x
------------------------------------------------------------
------------------------------------------------------------
------------------------------------------------------------
------------MDAR---------NLGI---GI---------IYLL-------------
---QSTVGIL------------GNTFLLSYYLVIYYKK---H-----KRKPTDL-IIMHL
-------IIVNILIMLSKGVSITM------------GALGLKLFFDDWSYQFFMYVLRV-
---FRSMSIVTICLLSVF-------QTITIIPRNS-CWK-NIRVKSP------KDISLCI
SLC---------WVLYIFINVIFPLYMSITFTGKNKTK-DTNFKLYTIV-GYDKNTVSLY
ITFFVFPEILFS-----------GLIT-WSGSSVIVILYRHKQQ----VQYVRNTHAS--
---SSSTPESRAIQSILVLVSIFMA---FYTLSAILHAYNAL------------FHSS--
--NWW-----------LMT------------------FANIISL----------------
---C--IP-----------------------T-S--I---P--------------FV---
--------L-------------------------------MSQ-------SSP------L
----S-KLCFL-------------------------------------------------
------------------------------------------------------------
------------------------------------------------------------
-------------
>230-z
------------------------------------------------------------
------------------------------------------------------------
------------------------------------------------------------
------------MDAR---------NLGI---GI---------IYLL-------------
---QSTVGIL------------GNTFLLSYYLVIYYKK---H-----KRKPTDL-IIMHL
-------IIVNILIMLSKGVSITM------------GALGLKLFFDDWSYQFFMYALRV-
---FRSMSIVTICLLSVF-------QTITIIPRNS-CWK-NIRVKSP------KDISLCI
SLC---------WVLYIFINVIFPLYMSITFTGKNKTK-DTNFKLYTIV-GYDKNTVSLY
ITFFVFPEILFS-----------GLIT-WSGSSVIVILYRHKQQ----VQYVRNTHAS--
---SSSTPESRAIQSILVLVSIFMA---FYTLSAILHAYNAL------------FHSS--
--NWW-----------LMT------------------FANIISL----------------
---C--IP-----------------------T-S--I---P--------------FV---
--------L-------------------------------MSQ-------SSP------L
----S-KLCFL-------------------------------------------------
------------------------------------------------------------
------------------------------------------------------------
-------------
>230-p
-------------------------------------------------MRSVWLHI---
------------------------------------------------------------
---------------------------------------------------LKSVFLS--
----------HNMDAR---------NLGI---GI---------IYLL-------------
---QSTVGIL------------GNISLLFYYLVIYYKI---P-----KRKPTDL-IIMHL
-------IIVNILIILSKGMSKTM------------TTFGLKLFFNDWSYQFFMYVLRV-
---FRSMSVVTICLLSVF-------QAITIIPRNS-CWK-NLRVKSP------KDISLCI
SLS---------WVLYIFINLIFPLYMSITFTGKNKTE-DTNFKLYTIV-GYDKNTVSLY
ISFFVFPEILFS-----------GLIT-WSGSSVIVILYRHKQR----VQYIRSTHAS--
---LSSTPESRATQSILVLVSIFMT---FYTLSAILHAYNAV------------FHSS--
--NWW-----------LIN------------------FTNIITL----------------
---C--IP-----------------------T-S--I---P--------------FV---
--------L-------------------------------MNK-------LSP------L
----S-KP----------------------------------------------------
------------------------------------------------------------
------------------------------------------------------------
-------------
>basal71-s
------------------------------------------------------------
------------------------------------------------------------
------------------------------------------------------------
------------------------------------------------------------
---MSLLFLL------------SNPLL----------Q---T-----VRDKTHG-FDSHV
HNNAHNSHAANAVIILSSGVPHTM------------SAFGRNQFLNSFVCKLLLYIHGF-
---RRSISIGTSCFLSVF-------QTMTISPRES-CWK-NQNDKAG------KYIGCPI
IIL---------WVFYMLINFISSLNTLNNWKSKHVTR-EQDFGYCSIV-GHNEISEFLY
AALVVCPEVLFS-----------VLIS-YSRGFMIALLL---------------------
------------------------------------------------------------
------------------------------------------------------------
------------------------------------------------------------
------------------------------------------------------------
------------------------------------------------------------
------------------------------------------------------------
------------------------------------------------------------
-------------
>70-s
------------------------------------------------------------
------------------------------------------------------------
------------------------------------------------------------
------------MTSR---------DLIL---GI---------FFLS-------------
---QIVLGML------------GNSALLCCFIIADFTE---V-----RTRPIDL-IVKHL
-------TWANIMVVLCKGIPQTM------------TAFGHTYFLDDITCKLVFYLHRV-
---CRGFSLGCTCLLSVF-------QAITISLINS-KSA-QFKARAP------KIISSSL
VLC---------WSLCLLVNTFMILTVTDMRDKRNLTE-FRQLVYCSAV-KNFKHIHTVY
AIILAFSDVICL-----------GLMV-CTSGSMVLFLVKHKQK----VQYIHRS-LA--
---TKSFNETKATQSICMLVSSFVV---LYGTSFILMMYFSF------------QDRT--
--DTW-----------LVS------------------VNVAMSA----------------
---C--FP-----------------------A-L--C---P--------------FL---
--------L-------------------------------TRN-------YTR------V
----F-KLCSI-------------------------------------------------
------------------------------------------------------------
------------------------------------------------------------
-------------
>70.1-m
------------------------------------------------------------
------------------------------------------------------------
------------------------------------------------------------
------------MTSR---------DLTL---GI---------FFLS-------------
---QIVLGML------------GNSALLCCFIIADFTG---V-----RTRPIDL-IVKHL
-------TWANIMVVLCKGIPQTM------------TAFGHTYFLDDITCKLVFYLHRV-
---CRGFSLGCTCLLSVF-------QAITISLNNS-KSA-QFKARAP------KIISSSL
VLC---------WSLCLLVNTFMILTVTDMKDKRNLTE-FRQLVYCSAV-KNFKHIHTVY
AIILAFSDAICL-----------GLMV-CTSGSMVLFLVKHKQK----VQYIHRS-LA--
---TKSFNETKATQSICMLVSSFVV---LYGTSFILMMYFSF------------QDGT--
--DTW-----------LVS------------------VNVAMSA----------------
---C--FP-----------------------A-L--C---P--------------FL---
--------L-------------------------------TRN-------YTR------V
----F-KLCSI-------------------------------------------------
------------------------------------------------------------
------------------------------------------------------------
-------------
>70.2-m
------------------------------------------------------------
------------------------------------------------------------
------------------------------------------------------------
------------------------------------------------------------
--------ML------------GNSALLCCFIIADFTG---V-----RTRPIDL-IVKHL
-------TWANIMVVLCKGIPQTM------------TAFGHTYFLDDITCKLVFYLHRV-
---CRGFSLGCTCLLSVF-------QAITISLNNS-KSA-QFKARAP------KIISSSL
VLC---------WSLCLLVNTFMILTVTDMKDKRNLTE-FRQLVYCSAV-KNFKHIHTVY
AIILAFSDAICL-----------GLMV-CTSGSMVLFLVKHKQK----VQYIHRS-LA--
---TKSFNETKATQSICMLVSSFVV---LYGTSFILMMYFSF------------QDGT--
--DTW-----------LVS------------------VNVAMSA----------------
---C--FP-----------------------A-L--C---P--------------FL---
--------L-------------------------------TRN-------YTR------V
----F-KLCSI-------------------------------------------------
------------------------------------------------------------
------------------------------------------------------------
-------------
>70-x
------------------------------------------------------------
------------------------------------------------------------
------------------------------------------------------------
------------MTSR---------DLTL---GI---------FFLS-------------
---QIVLGML------------GNSALLCCFIIADFTG---V-----RTRPIDL-IVKHL
-------SWANIMVVLCKGIPQTM------------TAFGHTYFLDDITCKLVFYLHRV-
---CRGFSLGCTCLLSVF-------QAITISLNNS-KSA-QFKARAP------KIISSSL
VLC---------WSLCLLVNTFMILTVTDMRDKRNLTE-FRQLVYCSAV-KNFKHIHTVY
AIILAFSDVICL-----------GLMV-CTSGSMVLFLVKHKQK----VQYIHRS-LA--
---TKSFNETKATQSICMLVSSFVV---LYGTSFILMMYFSF------------QDGT--
--DTW-----------LVS------------------VNVAMSA----------------
---C--FP-----------------------A-L--C---P--------------FL---
--------L-------------------------------TRN-------YTR------V
----F-KLCSI-------------------------------------------------
------------------------------------------------------------
------------------------------------------------------------
-------------
>70-z
------------------------------------------------------------
------------------------------------------------------------
------------------------------------------------------------
------------MTSR---------DLTL---GI---------FFLS-------------
---QIVLGML------------GNSALLCCFIIADFTG---V-----RTRPIDL-IVKHL
-------TWANIMVVLCKGIPQTM------------TAFGHTYFLDDITCKLVFYLHRV-
---CRGFSLGCTCLLSVF-------QAITISLNNS-KSA-QFKARAP------KIISSSL
VLC---------WSLCLLVNTFMILTVTDMRDKRNLTE-FRQLVYCSAV-KNFKHIHTVY
AIILAFSDVICL-----------GLMV-CTSGSMVLFLVKHKQK----VQYIHRS-LA--
---TKSFNETKATQSICMLVNSFVV---LYGTSFILMMYFSF------------QDGT--
--DTW-----------LVS------------------VNVAMSA----------------
---C--FP-----------------------A-L--C---P--------------FL---
--------L-------------------------------TRN-------YTR------V
----F-KLCSI-------------------------------------------------
------------------------------------------------------------
------------------------------------------------------------
-------------
>88.1-c
------------------------------------------------------------
------------------------------------------------------------
------------------------------------------------------------
------------MPPS---------DTNF---QI---------FLIF-------------
---QFCLGVI------------GNSSLLMLYVYTFFVK--PY-----LKKLIDS-VFMHL
-------TIVNMSTIMFTLLKDIM------------FSFRVPNFLDDVGCKAVLFSFRL-
---SRGLSICTTSVLSTF-------QVITITPSKS-KFVSWLKPRLS------TWIFSSL
LCS---------WIINLLIYGFMIDLVVAKTNMTLVGR-GFSHGYCQRK-KFGKQNSEWL
FSFLITHDFFYM-----------SVMM-WASLYMVIFLYRHRKT----AQHLHSPNLS--
---SQSSPEHKATHSILFLVSCFVL---TYWLNNSITLYG-FYTK---------EKIPR-
----------------LEA------------------IDTILTA----------------
---S--YP-----------------------T-I--C---P--------------FL---
--------L-------------------------------MKN-------NKV------I
----L-QFISSFSVL-------------------------RMTCFQS------SLPG---
------------------------------------------------------------
------------------------------------------------------------
-------------
>88-m
------------------------------------------------------------
------------------------------------------------------------
------------------------------------------------------------
------------MPPS---------DTIF---QI---------FLIF-------------
---QFCLGVI------------GNSSLLMLYVYTFFFK--PH-----LKKLIDS-VFMHL
-------TIVNMSTIMFTLLKDIM------------FSFRVPNFLDDVGCKAVFFSLRV-
---SRGLSICTTSVLSTS-------QVITITPNNP-TFVSWLKPRLS------TWIFSSL
LCS---------WIINLLIYGFMIDLVVAKTNMTLVGR-GFSHGYCQRK-KFGKQNSEWL
FSFLIIHDFFYM-----------SVMM-WASLYMVIFLYRHRKL----AQHLHSPNLS--
---SQSSPERKATHSILFLVSCFVL---TYWLNNFITFYG-FNTK---------ERNPR-
----------------LEA------------------INTILIT----------------
---S--YP-----------------------T-I--C---P--------------FL---
--------L-------------------------------MKN-------NKV------I
----L-QFTSSFSVL-------------------------RMTCFQS------SLPG---
------------------------------------------------------------
------------------------------------------------------------
-------------
>88-x
------------------------------------------------------------
------------------------------------------------------------
------------------------------------------------------------
------------------------------------------------------------
---------------------------------------------------------MHL
-------TIVNMSTIVFTLLKDIM------------FSFRVPNFLDDVGCKAVFFSLRV-
---SRGLSICTTSVLSTF-------QVITITPSNS-KWASWLKPRLS------TWIFSSL
LCS---------WIINLLIYGFMIDLVVAKTNMSLVGR-GFSHGYCQRK-KFGKQNSEWL
FSFLITHDFFYM-----------SVMM-WASLYMVIFLYRHRKL----AQHLHSPNLS--
---SQSSPERKATHSILFLVSCFVL---TYWLNNFITFYG-FNTK---------ERNPR-
----------------LEA------------------INTILIT----------------
---S--YP-----------------------T-I--C---P--------------FL---
--------L-------------------------------MKN-------NKV------I
----L-QFTSSFSVL-------------------------RMTCFQS------SLPG---
------------------------------------------------------------
------------------------------------------------------------
-------------
>88.3-c
------------------------------------------------------------
------------------------------------------------------------
------------------------------------------------------------
------------MLPS---------DTIF---QI---------FLIF-------------
---QFCLGVI------------GNSSLLMLYVYTFFFK--PH-----LKKLIDS-VFMHL
-------TIVNMSTIMFSMIKDIM------------FSFRVPNFLDDVGCKAVLFSFRL-
---SRGLSICTTSVLSTF-------QVITITPSKS-KWVSWLKPRLS------TWIFSSL
LCS---------WLINLLIYGYMLDLVIAKTNNSHVGR-GYSHGYCQNK-KYGTHDSGWF
FSLIITHDLIYV-----------AVMM-WASLYMVIFLYRHR------------------
------------------------------------------------------------
------------------------------------------------------------
------------------------------------------------------------
------------------------------------------------------------
------------------------------------------------------------
------------------------------------------------------------
------------------------------------------------------------
-------------
>88.2-c
------------------------------------------------------------
------------------------------------------------------------
------------------------------------------------------------
------------MLPS---------DTIF---QI---------FLIF-------------
---QFCLGVI------------GNSSLLMLYVYTFFFK--PH-----LKKLIDS-VFMHL
-------TIVNMSTIMFSMIKDIM------------FSFRVPNFLDDVGCKAVLFSFRL-
---SRGLSICTTSVLSTF-------QVITITPSKS-KWVSWLKPRLS------TWIFSSL
LCS---------WLINLLIYGYMLDLVIAKTNNSHVGR-GYSHGYCQNK-KVGKQNSEWF
FSFLITHDFFYM-----------SVMM-WASLYMVIFLYRHR------------------
------------------------------------------------------------
------------------------------------------------------------
------------------------------------------------------------
------------------------------------------------------------
------------------------------------------------------------
------------------------------------------------------------
------------------------------------------------------------
-------------
>86.1-m
------------------------------------------------------------
------------------------------------------------------------
------------------------------------------------------------
------------MLPS---------DTIF---QI---------FLIF-------------
---QFCLGVI------------GNSSLLMLYVYTFFFK--PH-----LKKLIDS-VFMHL
-------TIVNMSTIMFSLIKDIM------------FSFRVPNFLDDIGCKAVLFSFRV-
---SRGLSICTTSVLSTF-------QVITITPSNS-KWASWLKPRLS------TWIFSSL
LCS---------WLINLLIYGYMLDLVIAKTNNSHVGR-GYSHGYCQNK-KYGSHDSGWF
FSLIITHDLIYV-----------AVMM-WASLYMVIFLYRHRKT----AQHLHSPNLS--
---SQPSPERKATHSILFLVSCFVL---TYWLNNSITLYG-FYTK---------EKIPR-
----------------LEA------------------IDTILTT----------------
---S--YP-----------------------T-I--C---P--------------FL---
--------L-------------------------------MKN-------NKV------I
----L-QFTSSFSVL-------------------------RMTSFQS------SLHG---
------------------------------------------------------------
------------------------------------------------------------
-------------
>86-z
------------------------------------------------------------
------------------------------------------------------------
------------------------------------------------------------
------------MLPS---------DTIF---QI---------FLIF-------------
---QFCLGVI------------GNSSLLMLYVYTFFFK--PH-----LKKLIDS-VFMHL
-------TIVNMSTIMFSLVKDIM------------FSFRVPNFLDDIGCKTVLFSFRV-
---SRGLSICTTSVLSTF-------QVITITPSNS-KWASWLKPRLS------TWIFSSL
LCS---------WLINLLIYGYMLDLVIAKTNNSHVGR-GYSHGYCQNK-KYGSHNSGWF
FSLIITHDLIYV-----------TVMM-WASLYMVIFLYRHRKT----AQHLHSPNLS--
---SQPSPERKATHSILFLVSCFVL---TYWLNNSITLYG-FYTK---------EKIPR-
----------------LEA------------------IDTILTT----------------
---S--YP-----------------------T-I--C---P--------------FL---
--------L-------------------------------MKN-------NKV------I
----L-QFTSSFSVL-------------------------RMTSFQS------SLHS---
------------------------------------------------------------
------------------------------------------------------------
-------------
>86-x
------------------------------------------------------------
------------------------------------------------------------
------------------------------------------------------------
------------------------------------------------------------
------------------------------------------------------------
------------------------------------------------------------
------------------------------------------------------------
----------------------MLDLVIAKTNNSHVGR-GYSHGYCQNK-KYGSHNSGWF
FSLIITHDLIYV-----------TVMM-WASLYMVIFLYRHRKT----AQHLHSPNLS--
---SQPSPERKATHSILFLVSCFVL---TYWLNNSITLYG-FYTK---------EKIPT-
----------------LEA------------------IDTILTT----------------
---S--YP-----------------------T-I--C---P--------------FL---
--------L-------------------------------MKN-------NKV------I
----L-QFTSSFSVL-------------------------RMTSFQS------SLHS---
------------------------------------------------------------
------------------------------------------------------------
-------------
>86.2-m
------------------------------------------------------------
------------------------------------------------------------
------------------------------------------------------------
------------------------------------------------------------
-----------------------------MSVDTHCPE--PG-----FEAL---------
---------------------HTQ------------SKRRVPNFLDDIGCKAVLFSFRV-
---SRGLSICTTSVLSTF-------QVITITPSNS-KWASWLKPRLS------TWIFSSL
LCS---------WLINLLIYGYMLDLVIAKTNNSHVGR-GYSHGYCQNK-KYGSHDSGWF
FSLIITHDLIYV-----------AVMM-WASLYMVIFLYRHRKT----AQHLHSPNLS--
---SQPSPERKATHSILFLVSCFVL---TYWLNNSITLYG-FYTK---------EKIPR-
----------------LEA------------------IDTILTT----------------
---S--YP-----------------------T-I--C---P--------------FL---
--------L-------------------------------MKN-------NKV------I
----L-QFTSSFSVL-------------------------RMTSFQS------SLHG---
------------------------------------------------------------
------------------------------------------------------------
-------------
>86/88-p
------------------------------------------------------------
------------------------------------------------------------
------------------------------------------------------------
------------MLLS---------DTIF---QI---------FLVF-------------
---QFCLGVI------------GNSSLLMLYIYTFIFR--PH-----FKKLIDS-VFMHL
-------TIVNMSTIMLSMIKDIM------------FSFRVPNFLDDVGCKAVLFSFRV-
---SRGLSICTTSVLSTS-------QVITISPSNS-KLASWLKPRLS------TWTFSSL
LFS---------WLINLLIYGLMLDFVIAKTNITLVGR-GYSHGYCQNK-NFGNQNSGWF
FGLIIIHDLIYV-----------AVMM-WASLYMVIFLIRHRKT----AQHLHSPNLS--
---SQPSPERKATHSILSLVSCFVL---TYWLNNSITLYG-FYTK---------EKIPR-
----------------LEA------------------INTILTT----------------
---S--YP-----------------------T-I--C---T--------------FL---
--------L-------------------------------MKN-------NKV------I
----L-QFISSFSVL-------------------------RMTCFQS------SLHG---
------------------------------------------------------------
------------------------------------------------------------
-------------
>89-c
------------------------------------------------------------
------------------------------------------------------------
------------------------------------------------------------
------------------------------------------------------------
------------------------------------------------------------
------------------------------------------------------------
------------------------------------------------------------
----------------------MLDMVIAKTNKTHVGS-GYSDGYCQNK-HFGNQNSGSF
FSLILTHDLFYV-----------AVMV-WASLYMVIFLYRHYKR----SQHLHSRSIS--
---SQSSPERKATHNILSLVSFFVL---IYCLNNSITLYC-FYTK---------EKIPR-
----------------LES------------------INAILTA----------------
---C--YP-----------------------T-I--C---P--------------FF---
--------L-------------------------------MKN-------NKV------I
----L-QLASSFSVL-------------------------RMTCLQS------SLHG---
------------------------------------------------------------
------------------------------------------------------------
-------------
>89.2-s
------------------------------------------------------------
------------------------------------------------------------
------------------------------------------------------------
------------MFPS---------DTFF---QI---------FLIF-------------
---QFCLGVI------------GNSSLLMLYVYTFFFK--PH-----FKKLVDS-VFMHL
-------TIVNMLTIAFTLIKDIM------------LSFGVPNFLDDIGCKTVLFSFRV-
---SRGLSICTTSVLSTF-------QVITITPSNS-KWASWLKPRLS------TWIFSSL
LCS---------WLINLVIYGYMLDMVIAKTNKTDVGN-GYSDGYCQNK-HFGNHNSGSF
FSLILTHDLFYV-----------AVMV-WASLYMVIFLYRHYKR----SQHLHSRSLS--
---SQSSPERKATHNILSLVSSFVL---IYCLNNSITLYG-FYTK---------EKIPR-
----------------LES------------------INAILTT----------------
---C--YP-----------------------T-V--C---P--------------FF---
--------L-------------------------------MKN-------NKV------I
----L-QFASSFSVL-------------------------RVTCLQS------SLHG---
------------------------------------------------------------
------------------------------------------------------------
-------------
>89.3-s
------------------------------------------------------------
------------------------------------------------------------
------------------------------------------------------------
------------MFPS---------DTFF---QI---------FLIF-------------
---QFCLGVI------------GNSSLLMLYVYTFFFK--PH-----FKKLVDS-VFMHL
-------TIVNMLTIAFTLIKDIM------------LSFGVPNFLDDIGCKTVLFSFRV-
---SRGLSICTTSVLSTF-------QVITITPSNS-KWASWLKPRLS------TWIFSSL
LCS---------WLINLVIYGYMLDMVIAKTNKTDVGN-GYSDGYCQNK-HFGNHNSGSF
FSLILTHDLFYV-----------AVMV-WASLYMVIFLYRHYKR----SQHLHSRSLS--
---SQSSPERKATHNILSLVSSFVL---IYCLNNSITLYG-FYTK---------EKIPR-
----------------LES------------------INAILTT----------------
---C--YP-----------------------T-V--C---P--------------FF---
--------L-------------------------------MKN-------NKV------I
----L-QFASSFSVL-------------------------RVTCLQS------SLHG---
------------------------------------------------------------
------------------------------------------------------------
-------------
>89-x
------------------------------------------------------------
------------------------------------------------------------
------------------------------------------------------------
------------MFPS---------DTFF---QI---------FLIF-------------
---QFCLGVI------------GNSSLLMLYVYTFFFK--PN-----FKKLVDS-VFMHL
-------TIVNMLTIAFTLIKDIM------------LSFGVPNFLDDIGCKTVLFSFRV-
---SRGLSICTTSVLSTF-------QVITITPSNS-KWASWLKPRLS------TWIFSSL
LCS---------WLINLVIYGYMLDMVIARTNKTHVGN-GYLDGYCQNK-HFGNHNSGSF
FSLILTHDLFYV-----------AVMV-WASLYMVIFLYRHYKR----SQHLHSRSLS--
---SQSSPERKATHNILSLVSCFVL---IYCLNNSITLYG-FYTK---------EKIPR-
----------------LES------------------INAILTT----------------
---C--YP-----------------------T-V--C---P--------------FF---
--------L-------------------------------MKN-------NKV------I
----L-QFASSFSVL-------------------------RMTCLQS------SLHG---
------------------------------------------------------------
------------------------------------------------------------
-------------
>89-z
------------------------------------------------------------
------------------------------------------------------------
------------------------------------------------------------
------------MFPS---------DTFF---QI---------FLIF-------------
---QFCLGVI------------GNSSLLMLYVYTFFFK--PN-----FKKLVDS-VFMHL
-------TIVNMLTIAFTLIKDIM------------LSFGVPNFLDDIGCKTVLFSFRV-
---SRGLSICTTSVLSTF-------QVITITPSNS-KWASWLKPRLS------TWIFSSL
LCS---------WLINLVIYGYMLDMVIARTNKTHVGN-GYSDGYCQNK-HFGNHNSGSF
FSLILTHDLFYV-----------AVMV-WASLYMVIFLYRHYKR----SQHLHSRSLS--
---SQSSPERKATHNILSLVSCFVL---IYCLNNSITLYG-FYTK---------EKIPR-
----------------LES------------------INAILTT----------------
---C--YP-----------------------T-V--C---P--------------FF---
--------L-------------------------------MKN-------NKV------I
----L-QFASSFSVL-------------------------RMTCLQS------SLHG---
------------------------------------------------------------
------------------------------------------------------------
-------------
>89.1-m
------------------------------------------------------------
------------------------------------------------------------
------------------------------------------------------------
------------MFSS---------DTFF---QI---------FLIF-------------
---QFCLGVI------------GNSSLLMLYVYTFFFK--PH-----FKKLVDS-VFMHL
-------TIVNMLTIAFTLIKDIM------------LSFGVPNFLDDIGCKTVLFSFRV-
---SRGLSICTTSVLSTF-------QVITITPSNS-KWASWLKPRLS------TWIFSSL
LCS---------WLINLVIYGYMLDMVIAKTNKTHVGN-GYSDGYCQNK-HFGNHNSGSF
FSLLLTHDLFYV-----------AVMV-WASLYMVIFLYRHYKR----SQHLHSRSLS--
---SQSSPERKATHNILSLVSCFVL---IYCLNNSITLYG-FYTK---------EKIPR-
----------------LES------------------INAILTT----------------
---C--YP-----------------------T-V--C---P--------------FF---
--------L-------------------------------MKN-------NKV------I
----L-QFTSSFSVL-------------------------RMTCHQS------SLHG---
------------------------------------------------------------
------------------------------------------------------------
-------------
>89.1-s
------------------------------------------------------------
------------------------------------------------------------
------------------------------------------------------------
------------------------------------------------------------
----------------------------------MSVD--PHCAERGFEAL---------
----------------HTQSKR-----------------------------------RV-
---SRGLSICTTSVLSTF-------QVITITPSNS-KWASWLKPRLS------TWIFSSL
LCS---------WLINLVIYGYMLDMVIAKTNKTDVGN-GYSDGYCQNK-HFGNHNSGSF
FSLILTHDLFYV-----------AVMV-WASLYMVIFLYRHYKR----SQHLHSRSLS--
---SQSSPERKATHNILSLVSSFVL---IYCLNNSITLYG-FYTK---------EKIPR-
----------------LES------------------INAILTT----------------
---C--YP-----------------------T-V--C---P--------------FF---
--------L-------------------------------MKN-------NKV------I
----L-QFASSFSVL-------------------------RVTCLQS------SLHG---
------------------------------------------------------------
------------------------------------------------------------
-------------
>89.2-m
------------------------------------------------------------
------------------------------------------------------------
------------------------------------------------------------
------------------------------------------------------------
----------------------------------MSVD--PHCAERGFEAL---------
----------------HTQSKR-----------------------------------RV-
---SRGLSICTTSVLSTF-------QVITITPSNS-KWASWLKPRLS------TWIFSSL
LCS---------WLINLVIYGYMLDMVIAKTNKTHVGN-GYSDGYCQNK-HFGNHNSGSF
FSLLLTHDLFYV-----------AVMV-WASLYMVIFLYRHYKR----SQHLHSRSLS--
---SQSSPERKATHNILSLVSCFVL---IYCLNNSITLYG-FYTK---------EKIPR-
----------------LES------------------INAILTT----------------
---C--YP-----------------------T-V--C---P--------------FF---
--------L-------------------------------MKN-------NKV------I
----L-QFTSSFSVL-------------------------RMTCHQS------SLHG---
------------------------------------------------------------
------------------------------------------------------------
-------------
>89.4-m
------------------------------------------------------------
------------------------------------------------------------
------------------------------------------------------------
------------------------------------------------------------
----------------------------------MSVD--PHCAERGFEAL---------
----------------HTQSKRSTSVQDSRKPGKGVRSFGIG------------FTDRV-
---SRGLSICTTSVLSTF-------QVITITPSNS-KWASWLKPRLS------TWIFSSL
LCS---------WLINLVIYGYMLDMVIAKTNKTHVGN-GYSDGYCQNK-HFGNHNSGSF
FSLLLTHDLFYV-----------AVMV-WASLYMVIFLYRHYKR----SQHLHSRSLS--
---SQSSPERKATHNILSLVSCFVL---IYCLNNSITLYG-FYTK---------EKIPR-
----------------LES------------------INAILTT----------------
---C--YP-----------------------T-V--C---P--------------FF---
--------L-------------------------------MKN-------NKV------I
----L-QFTSSFSVL-------------------------RMTCHQS------SLHG---
------------------------------------------------------------
------------------------------------------------------------
-------------
>89.3-m
------------------------------------------------------------
------------------------------------------------------------
------------------------------------------------------------
------------------------------------------------------------
----------------------------------MSVD--PHCAERGFEAL---------
----------------HTQSKR--------------------------------------
------------------------------------------------------------
------------------------------------------------------------
---------------------------------------RHYKR----SQHLHSRSLS--
---SQSSPERKATHNILSLVSCFVL---IYCLNNSITLYG-FYTK---------EKIPR-
----------------LES------------------INAILTT----------------
---C--YP-----------------------T-V--C---P--------------FF---
--------L-------------------------------MKN-------NKV------I
----L-QFTSSFSVL-------------------------RMTCHQS------SLHG---
------------------------------------------------------------
------------------------------------------------------------
-------------
>89.1-p
------------------------------------------------------------
------------------------------------------------------------
------------------------------------------------------------
------------MLPS---------DTFF---QI---------FLIF-------------
---QFCLGVI------------GNSSLLMLYVYTFLFK--PN-----FKKLIDS-VFMHL
-------TIVNMLTITFTLIKDIM------------LSFGVPHFLDDIGCKAVLFSCRV-
---SRGLSICTTSVLSTS-------QVITISPSNS-KLASWLKPRLS------TWIFSSL
LCS---------WFINVVIYGYMLDMVIAKNNKTQVGN-GYSDGYCQNK-YFGNHNSGSF
FSLILTHDLFYV-----------AVMV-WASFYMVIFLYRHYKR----AQHLHSPSLS--
---SQSSPERKATHSILSLVSCFVL---IYCLNNSITLYG-FYTK---------EKIPR-
----------------LES------------------INSILTT----------------
---C--YP-----------------------T-I--C---P--------------FF---
--------L-------------------------------MKN-------NKV------I
----L-QFASSFSVL-------------------------RMTCLQS-------------
------------------------------------------------------------
------------------------------------------------------------
-------------
>89.2-p
------------------------------------------------------------
------------------------------------------------------------
------------------------------------------------------------
------------------------------------------------------------
------------------------------------------------------------
------------------------------------------------------------
------------------------------------------------------------
----------------------MVDMVIAKTNNTHVGH-GYLDGYCQNK-QFGNHNSGSF
FSIIIIHDLFYV-----------AVMM-WASLYLVIFLYRHRKK----SQHLHSPSLS--
---SQPSPEHKATHSILSLVSCFVL---IYWLNNSVSLYG-FYAK---------EKIPI-
----------------LES------------------INVILTA----------------
---C--YP-----------------------T-I--C---P--------------FL---
--------L-------------------------------MKN-------NKV------I
----L-QFTSSFSVL-------------------------RMTCLKV--------HSTAE
QKSTL---------------------------------VIKTVS----------------
------------------------------------------------------------
-------------
>85-c
------------------------------------------------------------
------------------------------------------------------------
------------------------------------------------------------
------------MSFP--------SKTLL---GV---------IFIS-------------
---EFCVGII------------GNSLLLVLYVYNFLVK--AH-----FNRQIDP-IFMHL
-------MIVNMLTIIFSMIPYIT------------SSFGVPSFLNSAGCKAFQYVYRV-
---TRAMSISTTSILSSF-------QAITITPSNS-KWA-WLKPKLS------TWTFCSF
LFS---------WFINLVIYVQLIKTVIAKTNYTDVDY-GYSHVYCGSS-PVEYPNPGLF
LSVIITRDLLFL-----------VIMM-WTSLYMVTLLFRHHKR----AQHLRNPRLS--
---SQKSPEHKATHTILLLVNCFVF---FYLLNIFATLYDRFCTR---------ERTPS-
----------------LGA------------------IIAIMAS----------------
---F--YP-----------------------T-L--C---P--------------FL---
--------L-------------------------------MNT-------NKI------I
----S-QCISSLLVFI---------------EPLVIDM----------------------
------------------------------------------------------------
------------------------------------------------------------
-------------
>85-p
------------------------------------------------------------
------------------------------------------------------------
------------------------------------------------------------
------------MSFP--------SNTLL---GV---------FFIS-------------
---EFCVGVI------------GNSLLFVLYVYNFWVK--VH-----FSRLIDP-IFMHL
-------MIVNILTIIFAMIPYIT------------SSFGVPSFLDNAGCKAFVYVYRV-
---SRAMSISSTSILSTF-------QAITITPSNS-KLA-WLKPKLS------KWTFCTF
LFS---------WFINLVIYVHLIENVVAKTNYTDVDY-GYSHVYCGSG-PVEYPNPGLF
LSIIITRDLLFL-----------VIMI-WTSLYMVTLLYRHRKR----ARHLRNPSLS--
---SQQSPEHKATRTILLLVSCFVF---FYLLNNLATLYDRFYIR---------GKTGN-
----------------LGA------------------IITIMAS----------------
---F--YP-----------------------T-L--C---P--------------FL---
--------L-------------------------------MNN-------NKI------I
----S-QCISSIHIFK---------------ESLVTDMKPRCPHQQT------SLSSD--
-----------LC------------------------DMLKVVW--------LW------
--------------------------------NPY-------------------------
-------------
>85.1-s
------------------------------------------------------------
------------------------------------------------------------
------------------------------------------------------------
------------MLFP--------SNTIL---GV---------FVIS-------------
---EFCVGVL------------GNSLLLMLYIFNFWVK--AH-----FNRQIDP-IFMHL
-------MIVNMLTIIFAMIPYIT------------SSFGVPSFLHDAGCKAFVYVYRV-
---SRAMSISSTSILSTF-------QAITITPSNS-KWA-WLKPKLS------KWTFCTF
LFS---------WFINMVIYVHLIENVIAKTNYTSVNS-GYSHVYCESS-PVEYPNPGFF
LGVIITRDLVLL-----------VIMM-STSLSMVTLLYRHHKR----AQHLRNQRLS--
---SQKSPEQKATHTILLLVNCFVF---FYLLNNLITLYDRFYTR---------GKTGN-
----------------LGA------------------IITIVAS----------------
---F--YP-----------------------T-L--C---P--------------FL---
--------L-------------------------------MNS-------NKVYFFPSYI
----Q-RAIGD-------------------------------------------------
------------------------------------------------------------
------------------------------------------------------------
-------------
>85.2-s
------------------------------------------------------------
------------------------------------------------------------
------------------------------------------------------------
------------MLFP--------SNTIL---GV---------FVIS-------------
---EFCVGVL------------GNSLLLMLYIFNFWVK--AH-----FNRQIDP-IFMHL
-------MIVNMLTIIFAMIPYIT------------SSFGVPSFLHDAGCKAFVYVYRV-
---SRAMSISSTSILSTF-------QAITITPSNS-KWA-WLKPKLS------KWTFCTF
LFS---------WFINMVIYVHLIENVIAKTNYTSVNS-GYSHVYCESS-PVEYPNPGFF
LGVIITRDLVLL-----------VIMM-STSLSMVTLLYRHHKT----AQHLRNQRLS--
---SQKSPEQKATHTILLLVNCFVF---FYLLNNLITLYDRFYTR---------GKTGN-
----------------LGA------------------IITIVAS----------------
---F--YP-----------------------T-L--C---P--------------FL---
--------L-------------------------------MNS-------NKVYFFPSYI
----Q-RAIGD-------------------------------------------------
------------------------------------------------------------
------------------------------------------------------------
-------------
>85-m
------------------------------------------------------------
------------------------------------------------------------
------------------------------------------------------------
------------MLFP--------SNTIL---GV---------FVIS-------------
---EFCVGVL------------GNSLLLMLYIFNFWVK--AR-----FNRQIDP-IFMHL
-------MIVNMLTIIFAMIPYIT------------SSFGVPSFLHDAGCKAFVYIYRV-
---SRAMSISSTSILSTF-------QAITITPSNS-KWA-WLKPKLS------KWTFCTF
LFS---------WFINMVIYVHLIENVIAKTNYTGVNY-GYSHVYCESS-PVEYPNPGFF
LGVIITRDLVLL-----------VIMM-WTSLSMVTLLYRHHKR----AQHLRNPRLS--
---SQKSPEHKATHTILLLVNCFVF---FYLLNNLITLYDRFYTR---------GRTGN-
----------------LGA------------------IITIVAS----------------
---F--YP-----------------------T-L--C---P--------------FL---
--------L-------------------------------MNS-------NKMYFFPSYI
----Q-RAIGD-------------------------------------------------
------------------------------------------------------------
------------------------------------------------------------
-------------
>85-x
------------------------------------------------------------
------------------------------------------------------------
------------------------------------------------------------
------------MLFP--------SNTIL---GV---------FVIS-------------
---EFCVGVL------------GNSLLLMLYIFNFWVK--AR-----FNRQIDP-IFMHL
-------MIVNMLTIIFAMIPYIT------------SSFGVPSFLHDAGCKAFVYVYRV-
---SRAMSISSTSILSTF-------QAITITPSNS-KWV-WLKPKLS------KWTFCTF
LFS---------WFINMVIYVHLIENVIAKTNYTGVNY-GYSHVYCESG-PVEYPNPGFF
LGVIITRDLVLL-----------VIMM-WTSLSMVTLLYRHHKR----AQHLRNPRLS--
---SQKSPEHKATHTILLLVNCFVF---FYLLNNLITLYDRFYTR---------GRTEN-
----------------LGA------------------IITIVAS----------------
---F--YP-----------------------T-L--C---P--------------FL---
--------L-------------------------------MNS-------NKVYFFPSYI
----Q-RAIGD-------------------------------------------------
------------------------------------------------------------
------------------------------------------------------------
-------------
>85-z
------------------------------------------------------------
------------------------------------------------------------
------------------------------------------------------------
------------MLFP--------SNTIL---GV---------FVIS-------------
---EFCVGVL------------GNSLLLMLYIFNFWVK--AR-----FNRQIDP-IFMHL
-------MIVNMLTIIFAMIPYIT------------SSFGVPSFLHDAGCKAFVYVYRV-
---SRAMSISSTSILSTF-------QAITITPSNS-KWA-WLKPKLS------KWTFCTF
LFS---------WFINMVIYVHLIENVIAKTNYTGVNY-GYSHVYCESS-PVEYPNPGFF
LGVIITRDLVLL-----------VIMM-WTSLSMVTLLYRHHKR----AQHLRNPRLS--
---SQKSPEHKATHTILLLVNCFVF---FYLLNNLITLYDRFYTR---------GRTEN-
----------------LGA------------------IITIVAS----------------
---F--YP-----------------------T-L--C---P--------------FL---
--------L-------------------------------MNS-------NKVYFFPSYI
----Q-RAIGD-------------------------------------------------
------------------------------------------------------------
------------------------------------------------------------
-------------
>87-c
------------------------------------------------------------
------------------------------------------------------------
------------------------------------------------------------
------------MYLR---------NLIS---GF---------FLLS-------------
---QVFIALM------------GNLLLFILHMYIFLVQ--PH-----QKKPIDI-IFTHL
-------MLVNVFSIVFKLMPDVM------------RSFAVRILFHDVACKAVLYAYSA-
---TRGLSLCTILLLSVF-------QAITLSSKHS-KWA-WLKSKLE------SCIFPLF
LIM---------WIINTFLYFSMVENIKEKINFTFVDS-RYSQIYCRSS-QVRHHTTKSL
VTALIIRDVLFV-----------FLMI-WSSLYMVSLLFRHNRS----TRHVHSFSVS--
---LHASSEKRATHSILLLVAFFVF---FYCSNTFVTFFSLYQPK---------SNP---
----------------VLDL-----------------IGGVLSS----------------
---G--YP-----------------------T-V--C---P--------------YV---
--------L-------------------------------LNN-------RKL------I
----S-KFISSFSNF-------------------------KCTFFA--------------
-----------------RGCHC--------------------------------------
------------------------------------------------------------
-------------
>87-p
------------------------------------------------------------
------------------------------------------------------------
------------------------------------------------------------
------------MFLR---------NLIS---GF---------FLLS-------------
---EVFIGLM------------GNLLLFILYMYIFLIQ--PH-----QKKPIDM-IFTHL
-------MLVNVLSIMFKLIPDVM------------RSFAVRILFHDVACKAVLYAYSV-
---TRGLSLCTILLLSVF-------QAITLSSKHS-KWA-WLKSKLE------SCIFPLF
LII---------WIINTFLYLPMVENVKGKINFTLMDS-RYSQIYCRSS-QVRHHTTMSL
VTALIIRDVLFV-----------FLMI-WSSLYMVSLLFRHNRS----TRHVHSFSVS--
---LHASSEKRATHSILLLVAFFVF---FYCSNTFVTFYSLYRPK---------SNP---
----------------VLDL-----------------IGGVLSS----------------
---G--YP-----------------------T-V--C---P--------------YV---
--------L-------------------------------LNN-------RKL------I
----S-KFISSFSQF-------------------------KCTFFA--------------
-----------------RGCHG--------------------------------------
------------------------------------------------------------
-------------
>87.2-s
------------------------------------------------------------
------------------------------------------------------------
------------------------------------------------------------
------------MYLR---------NLIS---GF---------FLLS-------------
---EVFIGLM------------GNLLLFILYMYIFLVQ--PH-----QKKPIDM-IFTHL
-------MLVNVLSIMFKLMPDVM------------RSFAVRILFHDVACKAVLYAYSV-
---TRGLSLCTILLLSVF-------QAITLSSKHS-KWA-WLKSKLE------SCIFPLF
LIM---------WIINTFLYLPMVENVKGKINFTFVDS-RYSQIHCRSS-QVRHHTTKSL
VTALIIRDVLFV-----------FLMI-WSSLYMVSLLFRHNRS----TRHVHSFSVS--
---LHASSEKRATHSILLLVAFFVF---FYCSNTFVTFYSLYRPK---------SNP---
----------------ILDL-----------------IGGVLSS----------------
---G--YP-----------------------T-V--C---P--------------YV---
--------L-------------------------------LNN-------RKL------I
----S-KFISSFSNF-------------------------KCTFFA--------------
-----------------RGCHG--------------------------------------
------------------------------------------------------------
-------------
>87-m
------------------------------------------------------------
------------------------------------------------------------
------------------------------------------------------------
------------M-----------------------------------------------
----------------------GNLLLFILYMYIFLVQ--PH-----QKKPVDM-IFTHL
-------MLVNVLSIMFKLMPDVM------------RSFAVRILFHDVVCKAVLYAYSV-
---TRGLSLCTILLLSVF-------QAITLSSKHS-KWA-WLKSKLE------SCIFPLF
LIM---------WIINTFLYLPMVENIKGKINFTFVDS-KYSQIYCRSS-QVRHHTTKSL
VTALIIRDVLFV-----------FLMI-WSSLYMVSLLFRHNRS----TRHVHSFSVS--
---LHASSEKRATHSILLLVAFFMF---FYCSNTFVTFYSLYQPK---------SNP---
----------------VLDL-----------------IGGVLSS----------------
---G--YP-----------------------T-V--C---P--------------YV---
--------L-------------------------------LNN-------RKL------I
----S-KFISSFSNF-------------------------KCTFFA--------------
-----------------RGCHC--------------------------------------
------------------------------------------------------------
-------------
>87-x
------------------------------------------------------------
------------------------------------------------------------
------------------------------------------------------------
------------MYLR---------NLIS---GF---------FLLS-------------
---EVFVGLM------------GNLLLFILYMYIFLVQ--PH-----QKKPIDM-IFTHL
-------MLVNVLSIMFKLMPDVM------------RSFAVRILFHDVVCKAVLYAYSV-
---TRGLSLCTILLLSVF-------QAITLSSKHP-KWA-WLKSKLE------SCIFPLF
LIM---------WIINTFLYLPMVANIKGKINFTFVDS-RYSQIYCRSS-QVRHHTTKSL
VTALIIRDVLFV-----------FLMI-WSSLYMVSLLFRHNRS----TRHVHSFSVS--
---LHASSEKRATHSILLLVAFFMF---FYCSNTFVTFYSLYQPK---------SNP---
----------------VLDL-----------------IGGVLSS----------------
---G--YP-----------------------T-V--C---P--------------YV---
--------L-------------------------------LNN-------RKL------I
----S-KFISSFSNF-------------------------KCTFFA--------------
-----------------RGCHC--------------------------------------
------------------------------------------------------------
-------------
>87-z
------------------------------------------------------------
------------------------------------------------------------
------------------------------------------------------------
------------MYLR---------NLIS---GF---------FLLS-------------
---EVFIGLM------------GNLLLFILYMYIFLVQ--PH-----QKKPIDM-IFTHL
-------MLVNVLSIMFKLMPDVM------------RSFAVRILFHDVVCKAVLYAYSV-
---TRGLSLCTILLLSVF-------QVITLSSKHS-KWA-WLKSKLE------SCIFPLF
FIM---------WIINTFLYLPMVENIKGKINFTFVDS-RYSQIYCRSS-QVRHHTTKSL
VTALIIRDVLFV-----------FLMI-WSSLYMVSLLFRHNRS----TRHVHSFSVS--
---LHASSEKRATHSILLLVAFFVF---FYCSNTFVTFYSLYQPK---------SNP---
----------------VLDL-----------------IGGVLSS----------------
---G--YP-----------------------T-V--C---P--------------YV---
--------L-------------------------------LNN-------RKL------I
----S-KFISSFSNF-------------------------KCTFFA--------------
-----------------RGCHC--------------------------------------
------------------------------------------------------------
-------------
>87.1-s
------------------------------------------------------------
------------------------------------------------------------
------------------------------------------------------------
------------------------------------------------------------
-----------------------------------------------------M-IFTHL
-------MLVNVLSIMFKLMPDVM------------RSFAVRILFHDVACKAVLYAYSV-
---TRGLSLCTILLLSVF-------QAITLSSKHS-KWA-WLKSKLE------SCIFPLF
LIM---------WIINTFLYLPMVENVKGKINFTFVDS-RYSQIHCRSS-QVRHHTTKSL
VTALIIRDVLFV-----------FLMI-WSSLYMVSLLFRHNRS----TRHVHSFSVS--
---LHASSEKRATHSILLLVAFFVF---FYCSNTFVTFYSLYRPK---------SNP---
----------------ILDL-----------------IGGVLSS----------------
---G--YP-----------------------T-V--C---P--------------YV---
--------L-------------------------------LNN-------RKL------I
----S-KFISSFSNF-------------------------KCTFLQGDAMANLTLHTDPT
LANSL---------PHEQNSHSM-----P--EYII-------------------------
---------------------------------P--------------------------
------R------
>87.3-s
------------------------------------------------------------
------------------------------------------------------------
------------------------------------------------------------
------------MYLR---------NLIS---GF---------FLLS-------------
---EVFIGLM------------GNLLLFILYMYIFLVQ--PH-----QKKPIDM-IFTHL
-------MLVNVLSIMFKLMPDVM------------RSFAVRILFHDVACKAVLYAYSV-
---TRGLSLCTILLLSVF-------QAITLSSKHS-KWA-WLKSKLE------SCIFPLF
LIM---------WIINTFLYLPMVENVKGKINFTFVDS-RYSQIHCRSS-QVRHHTTKSL
VTALIIRDVLFV-----------FLMI-WSSLYMVSLLFRHNRS----TRHVHSFSVS--
---LHASSEKRATHSILLLVAFFCV---FLLFKYLCHLLFTLPTQ---------EQPNIG
-SDWWS---------FIIR-----------------------------------------
------LP-----------------------N----CL--P-------------------
--------LC-----------------------------SVEQ-----------------
------------------------------------------------------------
------------------------------------------------------------
------------------------------------------------------------
-------------
>192.1-c
------------------------------------------------------------
------------------------------------------------------------
------------------------------------------------------------
------------MNWN---------NIIH---TI---------IFLS-------------
---LTGPGIL------------GNTLIFVRHIYMPALW---I-----EKKPVDL-ILIHL
-------AFSNIIIICSTGIRDIA------------TVFYFRNFLGDTGCKTVVYLARM-
---ARGLSICTTCLLSVV-------QAITISPRTA-LWT-KLKPQTA------CQVLPFI
LVF---------WIVNVLISSNLLSYIKAGSSLNKSVA-ATFIGHCYML-QSRHIIKWFF
LSLMTLRDVIFQ-----------SLMG-WSSGSMALHLYNHHRR----VLYLYSSRSA--
---NNSAPEIRATWSVLTLMTCFLF---FYWVDFILSFYTGFSVT----------HDSS-
----------------SLN------------------MKTFLEL----------------
---G--YA-----------------------S-F--S---P--------------YV---
--------L-------------------------------ISR-------DFR------V
----P-NVLHAH------------------------------------------------
------------------------------------------------------------
------------------------------------------------------------
-------------
>192.2-s
------------------------------------------------------------
------------------------------------------------------------
------------------------------------------------------------
------------MNWN---------NIIH---TI---------IFLS-------------
---LTGPGIL------------GNTLIFVRHIYMPALW---I-----EKKPVDL-ILIHL
-------AFSNIIIICSTGIRDIA------------TVFYFRNFLGDTGCKTVVYLARM-
---ARGLSICTTCLLSVV-------QAITISPRTA-LWT-KLKPQTA------CQVLPFI
LVF---------WIVNVLISSNLLSYIKAGSSLNRSVA-ATFIGHCYML-QSRHIIKWFF
LSLMTLRDVIFQ-----------SLMG-WSSGSMALHLYNHHRR----VLYLYSSRSA--
---NNSAPEIRATWSVLTLMTCFLF---FYWVDFILSFYTGFSVT----------HDSS-
----------------SLN------------------MKTFLEL----------------
---G--YA-----------------------S-F--S---P--------------YV---
--------L-------------------------------ISR-------DFR------V
----P-NVLHAH------------------------------------------------
------------------------------------------------------------
------------------------------------------------------------
-------------
>192.2-z
------------------------------------------------------------
------------------------------------------------------------
------------------------------------------------------------
------------MNWN---------NIIH---TI---------IFLS-------------
---LTGPGIL------------GNTLIFVRHIYMPALW---I-----EKKPVDL-ILIHL
-------AFSNIIIICSTGIRDIA------------TVFYFRNFLGDTGCKTVVYLARM-
---ARGLSICTTCLLSVV-------QAITISPRTA-LWT-KLKPQTA------CQVLPFI
LVF---------WIVNVLISSNLLSYIKAGSSLNRSVA-ATFIGHCYML-QSRHIIKWFF
LSLMTLRDVIFQ-----------SLMG-WSSGSMALHLYNHHRR----VLYLYSSRSA--
---NNSAPEIRATWSVLTLMTCFLF---FYWVDFILSFYTGFSVT----------HDSS-
----------------SLN------------------MKTFLEL----------------
---G--YA-----------------------S-F--S---P--------------YV---
--------L-------------------------------ISR-------DFR------V
----P-NVFHAH------------------------------------------------
------------------------------------------------------------
------------------------------------------------------------
-------------
>192.1-z
------------------------------------------------------------
------------------------------------------------------------
------------------------------------------------------------
------------MNWN---------NIIH---TI---------IFLS-------------
---LTGPGIL------------GNTLIFVRHIYMPALW---I-----EKKPVDL-ILIHL
-------AFSNIIIICSTGIRDIA------------TVFYFRNFLGDTGCKTVVYLARM-
---ARGLSICTTCLLSVV-------QAITISPRTA-LWT-KLKPQTA------CQVLPFI
LVF---------WIVNVLISSNLLSYIKAGSSLNRSVA-ATFIGHCYML-QSRHIIKWFF
LSLMTLRDVIFQ-----------SLMG-WSSGSMALHLYNHHRR----VLYLYSSRSA--
---NNSAPEIRATWSVLTLMTCFLF---FYWVDFILSFYTGFSVT----------HDSS-
----------------SLN------------------MKTFLEL----------------
---G--YA-----------------------S-F--S---P--------------YV---
--------L-------------------------------ISR-------DVR------V
----P-NVLHAH------------------------------------------------
------------------------------------------------------------
------------------------------------------------------------
-------------
>192-m
------------------------------------------------------------
------------------------------------------------------------
------------------------------------------------------------
------------MNWN---------NIIH---TI---------IFLS-------------
---LTGPGIL------------GNTLIFVRHIYMPALW---I-----EKKPVDL-ILIHL
-------AFSNIIIICSTGIRDIA------------TVFYFRNFLGDTGCKTVVYLARM-
---ARGLSICTTCLLSVV-------QAITISPRTA-LWT-KLKPQTA------CQVLPFI
LVF---------WIVNVLISSNLLSYIKAGSSLNRSVA-ATFIGHCYML-QSRHIIKWFF
LSLMTLRDVIFQ-----------SLMG-WSSGSMALHLYKHHKH----VLYLYSSRSA--
---NNSAPEIRATWRVLTLMTCFLF---FYWVDFILSFYTGFSVT----------HDSS-
----------------SLN------------------MKTFLEL----------------
---G--YA-----------------------S-F--S---P--------------YV---
--------L-------------------------------ISR-------DFR------V
----P-NVLHAH------------------------------------------------
------------------------------------------------------------
------------------------------------------------------------
-------------
>192.1-s
------------------------------------------------------------
------------------------------------------------------------
------------------------------------------------------------
------------MNWN---------NIIH---TI---------IFLS-------------
---LTGPGIL------------GNTLIFVRHIYMPALW---I-----EKKPVDL-ILIHL
-------AFSNIIIICSTGIRDIA------------TVFYFRNFLGDTGCKTVVYLARM-
---ARGLSICTTCLLSVV-------QAITISPRTA-LWT-KLKPQTA------CQVLPFI
LVF---------WIVNVLISSNLLSYIKAGSSLNRSVA-ATFIGHCYML-QSRHIIKWFF
LSLMTLRDVIFQ-----------SLMG-WSSGSMALHLYNHHRR----VLYLYSSRSA--
---NNSAPEIRATWSVLTLMTCFLF---FYWVDFILSFYTGFSVT----------HDSS-
----------------SLN------------------MKTFLEL----------------
---G--YA-----------------------S-F--S---P--------------YV---
--------L-------------------------------ISR-------DFR------V
----L-SGLDSVGL----------------------------------------------
------------------------------------------------------------
------------------------------------------------------------
-------------
>192-x
------------------------------------------------------------
------------------------------------------------------------
------------------------------------------------------------
------------MNWN---------NIIH---TI---------IFLS-------------
---LTGPGIL------------GNTLIFVRHIYMPALW---I-----EKKPVDL-ILIHL
-------AFSNIIIICSTGIRDIA------------TVFYFRNFLGDTGCKTVVYLARM-
---ARGLSICTTCLLSVV-------QAVTISPRTA-LWT-KLKPQTA------CQVLPFI
LVF---------WIVNVLISSNLLSYIKAGSSLNRSVA-ATFIGHCYML-QSRHIIKWFF
LSLMTLRDVIFQ-----------SLMG-WSSGSMALHLYKHHKR----VLYLYNSRFA--
---NNSPPEIRATWSVLILMTCFLF---FYWVDFILSFYTGFTVT----------RNFT-
----------------LLN------------------IKTFLEL----------------
---G--YA-----------------------S-F--S---P--------------YV---
--------L-------------------------------ISR-------DVR------V
----P-NVSHAH------------------------------------------------
------------------------------------------------------------
------------------------------------------------------------
-------------
>192-p
------------------------------------------------------------
------------------------------------------------------------
------------------------------------------------------------
------------MNWN---------NIIH---TI---------IFLS-------------
---LTGPGIL------------GNILIFVRHTYMPALW---I-----EKKPVDL-ILIHL
-------AFSNLIIICSTGIRDIA------------TVFYFRNFLGDTGCKTVVYLARM-
---AQGLSICTTCLLSVV-------QAVTVNPRTS-LWT-KLKPQTA------CQVLPFI
LVF---------WIVNVLISSNLLSYIKAGSGLNGSVA-AMYIGHCYML-QSRHIIKWFF
LSLMTLRDVIFQ-----------SLMG-WSSGSMALHLYKHHKR----VLYLHSSRST--
---NNSPPEIRATWSVLTLMTCFLF---FYWVDLILSFYTGFSVT----------HDSS-
----------------SLN------------------MKTFLEL----------------
---G--YA-----------------------S-F--S---P--------------YV---
--------L-------------------------------ISR-------DIR------V
----P-NVLHAH------------------------------------------------
------------------------------------------------------------
------------------------------------------------------------
-------------
>192.2-c
------------------------------------------------------------
------------------------------------------------------------
------------------------------------------------------------
------------MNWN---------NIIH---TI---------IFLS-------------
---LTGPGIL------------GNTLIFVRHIYMPALW---I-----EKKPVDL-ILIHL
-------AFSNIIIICSTGIRDIA------------TVFYFRNFLGDTGCKTVVYLARM-
---ARGLSICTTCLLSVV-------QAITISPRTA-LWT-KLKPQTA------CQVLPFI
LVF---------WIVNVLISSNLLSYIKAGSGWNRSVA-ATFIGHCYML-PSRHIIKWFF
LSLMTLRDVIFQ-----------SLMG-WSSGSMALHLYKHHKH----VLYLHSSRSA--
---NNSPPEIRATWSVLILMACFLF---FYWVDFILSFYTGFTVT----------HDST-
----------------LLN------------------IKVFLEF----------------
---G--YA-----------------------S-F--S---P--------------YV---
--------L-------------------------------ISR-------DVH------P
----P-HVLHAH------------------------------------------------
------------------------------------------------------------
------------------------------------------------------------
-------------
>218-c
------------------------------------------------------------
------------------------------------------------------------
------------------------------------------------------------
------------MN-----------KITQ---AI---------VFLS-------------
---LAGPGIV------------GNILVFMRYVYTSALG---T-----EKRPIDL-ILIHL
-------AFSNLIIICSTGVTDIV------------TVFYFRNFLGDIGCKTMVYLARM-
---ARGLSICTTCLLSVV-------QAVTISPRTT-IWT-KLKPQTS------CQVLPFL
VLF---------WIVNVLISSNLLSYIKAGSGLNRSVV-AMYIGHCYML-QSRHIIKWLF
LSLMTLRDIIFQ-----------SLMG-WSSGSMALHLYKHHKH----VLYLHSSRSA--
---NNSPPEIRATWSVLILMACFLF---FYWVDFILSFYTGFTVT----------HDST-
----------------LLN------------------IKVFLEF----------------
---G--YA-----------------------S-F--S---P--------------YV---
--------L-------------------------------ISR-------DVH------P
----P-HVLHAH------------------------------------------------
------------------------------------------------------------
------------------------------------------------------------
-------------
>218-z
------------------------------------------------------------
------------------------------------------------------------
------------------------------------------------------------
------------MN-----------KITQ---AI---------VFLS-------------
---LAGPGVV------------GNILVFMRYVYTSALG---T-----EKRPIDL-ILIHL
-------ALSNLIIICSTGVTDIV------------TVFYFRNFLGDIGCKMMVYLARM-
---SRGLSICTTCLLSVV-------QAVTISPRTT-IWT-KLKPQTS------CQVLPFL
LLF---------WIVNVLISSNLLSYIKAGSGLNRSVV-ATYIGHCYML-QSRHTIKWLF
LSLMTLRDVIFQ-----------SLMG---------------------------------
------------------------------------------------------------
------------------------------------------------------------
------------------------------------------------------------
------------------------------------------------------------
------------------------------------------------------------
------------------------------------------------------------
------------------------------------------------------------
-------------
>218.1-s
------------------------------------------------------------
------------------------------------------------------------
------------------------------------------------------------
------------MN-----------KITQ---AI---------VFLS-------------
---LAGPGIV------------GNILVFMRYVYTSALG---T-----EKRPIDL-ILIHL
-------ALSNLI-ICSTGVTDIV------------TVFYFRNFLGDIGCKMMVYLARM-
---ARGLSICTTCLLSVV-------QAVTISPRTT-IWT-KLKPQTS------CQVLPFL
LLF---------WIVNVLISSNLLSYIKAGSSLNRSVA-ATFIGHCYML-PSRHIIKWLF
LSLMSLRDVIFQ-----------SLMG-WSSGSMALHLYKHHKH----VLYLHSSRFA--
---NNSPPEIRATWSVLILMAFFLF---FYWVDFILSFYTGFTVT----------HDST-
----------------LLN------------------IKVFLEF----------------
---G--YA-----------------------S-F--S---P--------------YV---
--------L-------------------------------ISR-------DVH------P
----P-NVLHAH------------------------------------------------
------------------------------------------------------------
------------------------------------------------------------
-------------
>218.2-s
------------------------------------------------------------
------------------------------------------------------------
------------------------------------------------------------
------------MN-----------KITQ---AI---------VFLS-------------
---LAGPGIV------------GNILVFMRYVYTSALG---T-----EKRPIDL-ILIHL
-------ALSNLIIICSTGVTDIV------------TVFYFRNFLGDIGCKMMVYLARM-
---ARGLSICTTCLLSVV-------QAVTISPRTT-IWT-KLKPQTS------CQVLPFL
LLF---------WIVNVLISSNLLSYIKAGSSLNRSVA-ATFIGHCYML-PSRHIIKWLF
LSLMSLRDVIFQ-----------SLMG-WSSGSMALHLYKHHKH----VLYLHSSRFA--
---NNSPPEIRATWSVLILMAFFLF---FYWVDFILSFYTGFTVT----------HDST-
----------------LLN------------------IKVFLEF----------------
---G--YA-----------------------S-F--S---P--------------YV---
--------L-------------------------------ISR-------DVH------P
----P-NVLHAH------------------------------------------------
------------------------------------------------------------
------------------------------------------------------------
-------------
>218.2-m
------------------------------------------------------------
------------------------------------------------------------
------------------------------------------------------------
------------MN-----------KITQ---AI---------VFLS-------------
---LAGPGVV------------GNILVFMRYVYTSALG---T-----EKRPIDL-ILIHL
-------ALSNLIIICSTGVTDIV------------TVFYFRNFLGDIGCKMMVYLARM-
---ARGLSICTTCLLSVV-------QAVTISPRTT-IWT-KLKPQTS------CQVLPFL
LLF---------WIVNVLISSNLLSYIKAGSSLNRSVA-ATFIGHCYML-PSRHIIKWLF
LSLMTLRDVIFQ-----------SLMG-WSSGSMALHLYKHHKH----VLYLHSSRFA--
---NNSPPEIRATWSVLILMAFFLF---FYWVDFILSFYTGFTVT----------HDST-
----------------LLN------------------IKVFLEF----------------
---G--YA-----------------------S-F--S---P--------------YV---
--------L-------------------------------ISR-------DVH------P
----P-NVLHAH------------------------------------------------
------------------------------------------------------------
------------------------------------------------------------
-------------
>218-x
------------------------------------------------------------
------------------------------------------------------------
------------------------------------------------------------
------------MN-----------KITQ---AI---------VFLS-------------
---LAGPGIV------------GNILVFMRYVYTSALG---T-----EKRPIDL-ILIHL
-------ALSNLIIICSTGVTDIV------------TVFYFRNFLGDIGCKMMVYLARM-
---ARGLSICTTCLLSVV-------QAVTISPRTT-IWT-KLKPQTS------CQVLPFL
LLF---------WIVNVLISSNLLSYIKAGSSLNRSVA-ATFIGHCYML-PSRHIIKWLF
LSLMTLRDVIFQ-----------SLMG-WSSGSMALHLYKHHKH----VLYLHSSRFA--
---NNSPPEIRATWSVLILMAFFLF---FYWVDFILSFYTGFTVT----------HDST-
----------------LLN------------------IKVFLEF----------------
---G--YA-----------------------S-F--S---P--------------YV---
--------L-------------------------------ISR-------DVH------P
----P-NVLHAH------------------------------------------------
------------------------------------------------------------
------------------------------------------------------------
-------------
>218.1-m
------------------------------------------------------------
------------------------------------------------------------
------------------------------------------------------------
------------------------------------------------------------
------------------------------------------------------------
---------------------------------------------------MMVYLARM-
---ARGLSICTTCLLSVV-------QAVTISPRTT-IWT-KLKPQTS------CQVLPFL
LLF---------WIVNVLISSNLLSYIKAGSSLNRSVA-ATFIGHCYML-PSRHIIKWLF
LSLMTLRDVIFQ-----------SLMG-WSSGSMALHLYKHHKH----VLYLHSSRFA--
---NNSPPEIRATWSVLILMAFFLF---FYWVDFILSFYTGFTVT----------HDST-
----------------LLN------------------IKVFLEF----------------
---G--YA-----------------------S-F--S---P--------------YV---
--------L-------------------------------ISR-------DVH------P
----P-NVLHAH------------------------------------------------
------------------------------------------------------------
------------------------------------------------------------
-------------
>218-p
------------------------------------------------------------
------------------------------------------------------------
------------------------------------------------------------
------------MN-----------KITQ---AI---------VFLS-------------
---LAGTGIV------------GNILVFMRYVYTSALG---T-----EKRPIDL-ILIHL
-------AFSNLIIICSTGVTDIV------------TVFYFRNFLGDIGCKTMVYLARM-
---ARGLSICTTCLLSVV-------QAVTISPRTT-LWS-KLKPQTS------WQVLPFL
LLF---------WIVNILISSNLLSYIKSGSGSNRSVA-ATFIAHCYML-PSRHIIKWLF
LSLMTLRDVIFQ-----------SLMG-WSSGSMALHLYKHHKR----VLYLHSSRFA--
---NNSPPEIRATWSVLILMACFLF---FYWIDFILSFYTGFTVT----------HDST-
----------------LLN------------------IKVFLEF----------------
---G--YA-----------------------S-F--S---P--------------YV---
--------L-------------------------------ISR-------DVH------P
----P-NVLHAH------------------------------------------------
------------------------------------------------------------
------------------------------------------------------------
-------------
>201-c
------------------------------------------------------------
------------------------------------------------------------
------------------------------------------------------------
------------------------------------------------------------
------------------------------------------------------------
----------------------------------------------------------M-
---ARGLSICTTCLLSVV-------QAVTISLRTT-IWT-KLKPQTS------CQVLPFL
LLF---------WIVNVLISSNLLSYIKAGSGLNRSVV-AMYIGHCYML-QSRHIIKWLF
LSLMTLRDIIFQ-----------SLMG-WSSGSMALHLYKHHKH----VLYLQSSRSA--
---NSSPPEIRATWSVLILMVCFLF---FYWVDFIISFYTGFTVA----------HDSI-
----------------LLN------------------IKTFLEL----------------
---G--YA-----------------------S-F--S---P--------------YV---
--------L-------------------------------ISR-------DVC------V
----P-NALHPH------------------------------------------------
------------------------------------------------------------
------------------------------------------------------------
-------------
>201-p
------------------------------------------------------------
------------------------------------------------------------
------------------------------------------------------------
------------MKWN---------NITL---GI---------VFLS-------------
---LAGPGIL------------GNILVFVRYVHNSALE---T-----EKKPVDL-ILIHL
-------AFSNMIIICSTGIRDLA------------TVFYFRNFLGDFGCKAAVYLARM-
---ARGLSICTTCLLSVL-------QAVTISPRTT-LWT-KLKPQTS------CQVLPFL
LLF---------WIVNVLISSNLLSYIKAGSGLNGSVA-AMYIGHCYML-QSRHIIKWFF
LSLMTLRDVIFQ-----------SLMG-WSSGSMALHLYNHHKR----VLYLHSSRSA--
---NNSPPEIRATWSVLILMTCFLF---FYWVDFIISFYTGFTVS----------HDSI-
----------------VLN------------------IKTFLEL----------------
---G--YA-----------------------S-F--S---P--------------YV---
--------L-------------------------------ISR-------DVR------V
----P-NALHAH------------------------------------------------
------------------------------------------------------------
------------------------------------------------------------
-------------
>201-s
------------------------------------------------------------
------------------------------------------------------------
------------------------------------------------------------
------------MKWD---------NITL---AI---------VFLS-------------
---LAGPGIV------------GNILVFVRYVHNSALG---T-----EKKPVDL-ILIHL
-------AFSNLIIICSTGIKDLA------------AVFSFRNFLGDIGCKAAVYLARM-
---ARGLSICTTCLLSVL-------QAVTISPRTT-IWT-KLKPQTS------FQVLPFL
LLF---------WIVSVLISSNLLSYIKAGSGLNRSIV-ATYIGHCYML-QSRHIIKWLF
LSLMTLRDVIFQ-----------SLMG-WSSGSMALHLYKHHKH----VLYLYSSRSA--
---NNSPPEIRATWSVLILMACFLF---FYWVDFIISFYTGFTVA----------HDSI-
----------------LLN------------------IKTFLEL----------------
---G--YA-----------------------S-F--S---P--------------YV---
--------L-------------------------------ISR-------DVR------V
----P-NVLHAH------------------------------------------------
------------------------------------------------------------
------------------------------------------------------------
-------------
>201-m
------------------------------------------------------------
------------------------------------------------------------
------------------------------------------------------------
------------MNWN---------NITL---TI---------VFLS-------------
---LAGPGIV------------GNILVFVRYVHNSALG---T-----EKKPLDL-ILIHL
-------AFSNLIIICSTGIRDLA------------TVFSFRNFLGDIGCKAAVYLARM-
---ARGLSICTTCLLSVL-------QAVTISPRTT-IWT-KLKPQTS------FQVLPFL
LLF---------WIVNVLISSNLLSYIKAGSGLNRSVV-ATYIGHCYML-QSRHIIKWFF
LSLMTLRDVIFQ-----------SLMG-WSSGSMALHLYKHHKR----VLYLHSSRSA--
---NNSPPEIRATWSVLILMACFLF---FYWVDFIISFYTGFTVA----------HDSI-
----------------LLN------------------IKTFLEL----------------
---G--YA-----------------------S-F--S---P--------------YV---
--------L-------------------------------ISR-------DVH------V
----P-NVLRAH------------------------------------------------
------------------------------------------------------------
------------------------------------------------------------
-------------
>198-c
------------------------------------------------------------
------------------------------------------------------------
------------------------------------------------------------
------------MNWS---------NVIH---TI---------IFLS-------------
---LIGPGIM------------GNILMFARLGFTSALE---T-----EKKPIDL-ILIHL
-------VFSNMIIICTTGLKELA------------TVFYFRNFLGDIGCKTTVYLARM-
---ARGLSICTTCLLSVV-------QAVTISPRTT-FWT-KLKPQTS------CQVLPFL
LLF---------WIVNVLISSNLLSYIKAGSSLNRSVA-IMYIGHCYML-PSRHIIKWFF
LSLMTLRDVIFQ-----------SLMG-WSSGSMALHLYKHHKH----VLYLHSSRSA--
---NNSPPEIRATWSVLILMACFLF---FYWVDFILSFYTGFTVT----------HDSL-
----------------SLN------------------IKTFLEL----------------
---G--YA-----------------------S-F--S---P--------------YV---
--------L-------------------------------ISR-------NVR------V
----P-NILHAH------------------------------------------------
------------------------------------------------------------
------------------------------------------------------------
-------------
>198.1-s
------------------------------------------------------------
------------------------------------------------------------
------------------------------------------------------------
------------MNWS---------NVIH---TI---------IFLS-------------
---LTVPGIM------------GNILMFARLGYTSALE---T-----EKKPIDL-ILIHL
-------VFSNMVIICTTGLKELA------------TVFYFRSFLGDIGCKTTVYLARM-
---ARGLSICTTCLLSVV-------QAVTISPRTT-FWT-KFKPQTS------CQVLPFL
LLF---------WIVNVLISS-------------------------------RHIIKWFF
LSLMTLRDVIFQ-----------SLMG-WSSGSMALHLYNHHKR----VLYLYSSRFA--
---KNSPPEIRATWSILILMACFLF---FYWVDFILSFYTGFTVT----------HDSI-
----------------SLN------------------IKTFLEL----------------
---G--YA-----------------------S-F--S---P--------------YV---
--------L-------------------------------ISR-------NVR------V
----P-NTLHAH------------------------------------------------
------------------------------------------------------------
------------------------------------------------------------
-------------
>198.2-s
------------------------------------------------------------
------------------------------------------------------------
------------------------------------------------------------
------------MNWS---------NVIH---TI---------IFLS-------------
---LTVPGIM------------GNILMFARLGYTSALE---T-----EKKPIDL-ILIHL
-------VFSNMVIICTTGLKELA------------TVFYFRSFLGDIGCKTTVYLARM-
---ARGLSICTTCLLSVV-------QAVTISPRTT-FWT-KFKPQTS------CQVLPFL
LLF---------WIVNVLISSNLLSYIKGGSSLNRSVA-IMYIGHCYML-PSRHIIKWFF
LSLMTLRDVIFQ-----------SLMG-WSSGSMALHLYNHHKR----VLYLYSSRFA--
---KNSPPEIRATWSILILMACFLF---FYWVDFILSFYTGFTVT----------HDSI-
----------------SLN------------------IKTFLEL----------------
---G--YA-----------------------S-F--S---P--------------YV---
--------L-------------------------------ISR-------NVR------V
----P-NTLHAH------------------------------------------------
------------------------------------------------------------
------------------------------------------------------------
-------------
>198.1-m
------------------------------------------------------------
------------------------------------------------------------
------------------------------------------------------------
------------MNWS---------NVIH---TI---------IFLS-------------
---LIGPGIM------------GNILMFARLGYTSALE---T-----EKKPIDV-ILIHL
-------VFSNMIIICTTGLKELA------------TVFYFRSFLGDIGCKTTVYLARM-
---ARGLSICTTCLLSVV-------QAVTISPRTT-FWT-KLKPQTS------CQVLPFL
LLF---------WIVNVLISSNLLSYIKGGSSLNRSVA-IMYIGHCYML-PSRHIIKWFF
LSLMTLRDVIFQ-----------SLMG-WSSGSMALHLYNHHKR----VLYLYSSRFA--
---NNSPPEIRATWSILILMACFLF---FYWVDFILSFYTGFTVT----------HDSI-
----------------SLN------------------IKTFLEL----------------
---G--YA-----------------------S-F--S---P--------------YV---
--------L-------------------------------ISR-------NVR------V
----P-NTLHAH------------------------------------------------
------------------------------------------------------------
------------------------------------------------------------
-------------
>198.1-z
------------------------------------------------------------
------------------------------------------------------------
------------------------------------------------------------
------------MNWS---------NVIH---TI---------IFLS-------------
---LIGPGIM------------GNILMFARLGYTSALE---T-----EKKPIDL-ILIHL
-------VFSNMIIICTTGLKELA------------TVFYFRSFLGDIGCKTTVYLARM-
---ARGLSICTTCLLSVV-------QAVTISPRTT-FWT-KLKPQTS------CQVLPFL
LLF---------WIVNVLISSNLLSYIKGGSSLNRSVA-IMYIGHCYML-PSRHIIKWFF
LSLMTLRDVIFQ-----------SLMG-WSSGSMALHLYNHHKR----VLYLYSSRFA--
---NNSPPEIRATWSILILMACFLF---FYWVDFILSFYTGFTVT----------HDSI-
----------------SLN------------------IKTFLEL----------------
---G--YA-----------------------S-F--S---P--------------YV---
--------L-------------------------------ISR-------NVR------V
----P-NTLHAH------------------------------------------------
------------------------------------------------------------
------------------------------------------------------------
-------------
>198.2-m
------------------------------------------------------------
------------------------------------------------------------
------------------------------------------------------------
------------------------------------------------------------
------------------------------------------------------------
----------------------------------------------------------M-
---ARGLSICTTCLLSVV-------QAVTISPRTT-FWT-KLKPQTS------CQVLPFL
LLF---------WIVNVLISSNLLSYIKGGSSLNRSVA-IMYIGHCYML-PSRHIIKWFF
LSLMTLRDVIFQ-----------SLMG-WSSGSMALHLYNHHKR----VLYLYSSRFA--
---NNSPPEIRATWSILILMACFLF---FYWVDFILSFYTGFTVT----------HDSI-
----------------SLN------------------IKTFLEL----------------
---G--YA-----------------------S-F--S---P--------------YV---
--------L-------------------------------ISR-------NVR------V
----P-NTLHAH------------------------------------------------
------------------------------------------------------------
------------------------------------------------------------
-------------
>198-x
------------------------------------------------------------
------------------------------------------------------------
------------------------------------------------------------
------------MNWS---------NVIH---TI---------IFLS-------------
---LIGPGIM------------GNILMFARLGYTSALE---T-----EKKPIDL-ILIHL
-------VFSNMIIICTTGLKELA------------TVFYFRSFLGDIGCKTTVYLARM-
---ARGLSICTTCLLSVV-------QAVTISPRTT-FWT-KLKPQTS------CQVLPFL
LLF---------WIVNVLISSNLLSYIKAGSSLNRSVA-ATFIGHCYML-QSRHIIKWFF
LSLMTLRDVIFQ-----------SLMG-WSSGSMALHLYKHHKR----VLYLYNSRFA--
---NNSPPEIRATWSVLILMACFLF---FYWVDFIISFYTGFTVA----------HDSI-
----------------SLN------------------IKTFLEL----------------
---G--YA-----------------------S-F--S---P--------------YV---
--------L-------------------------------ISR-------NVR------V
----P-NTLHAH------------------------------------------------
------------------------------------------------------------
------------------------------------------------------------
-------------
>198.2-z
------------------------------------------------------------
------------------------------------------------------------
------------------------------------------------------------
------------------------------------------------------------
---------M------------GS------------------------------------
---------NRHIPICPQSHRPLAH--------NSCASSYVKKIIDQI-C-----LALMT
SPVSRGLSICTTCLLSVV-------QAVTISPRTT-FWT-KLKPQTS------CQVLPFL
LLF---------WIVNVLISSNLLSYIKGGSSLNRSVA-IMYIGHCYML-PSRHIIKWFF
LSLMTLRDVIFQ-----------SLMG-WSSGSMALHLYNHHKR----VLYLYSSRFA--
---NNSPPEIRATWSILILMACFLF---FYWVDFILSFYTGFTVT----------HDSI-
----------------SLN------------------IKTFLEL----------------
---G--YA-----------------------S-F--S---P--------------YV---
--------L-------------------------------ISR-------NVR------V
----P-NTLHAH------------------------------------------------
------------------------------------------------------------
------------------------------------------------------------
-------------
>215-p
------------------------------------------------------------
------------------------------------------------------------
------------------------------------------------------------
------------MNWN---------NIIH---TI---------IFLS-------------
---LTGPGIV------------GNMLIFIRHIYMPALR---T-----EKKPVDI-IIINL
-------AFSNMITICTTGIKDIA------------TVFYFRNFLGDIGCKAVVFLARM-
---ARGLSICTTCLLSVV-------QAVTISPRTS-LWT-KLKPQTA------CQVIPFI
LVF---------WIFNGLISSNLLSYIKGGSSLNRSVA-STFIGHCYML-QSRHIIKWLF
LSLMTLRDVIFQ-----------SLMG-WSSGSMALHLYKHHKR----VLYLHSSRST--
---NNSPPEIRATWSVLTLMTCFLF---FYWVDFILSFYHGFTVT----------HESI-
----------------LLN------------------IKVFLEL----------------
---G--YV-----------------------S-F--S---P--------------YV---
--------L-------------------------------ISR-------YIH------Y
----P-NVLHAH------------------------------------------------
------------------------------------------------------------
------------------------------------------------------------
-------------
>215-s
------------------------------------------------------------
------------------------------------------------------------
------------------------------------------------------------
------------MNWN---------NIIH---TI---------IFLS-------------
---LTGPGIV------------GNMLIFIRHIYMPALG---T-----EKKPVDL-IVIHL
-------AFSNMITICTTGIKDIA------------TVFYFRNFLGDIGCKAVVFLARM-
---ARGLSICTTCLLSVV-------QAVTISPRTS-LWT-KLKPQTA------CQIIPFI
LVF---------WIFNGLISSNLLSYIKGGSSLNRSVA-ATFIGHCYML-QSRHTIKWIF
LSLMTLRDVIFQ-----------SLMG-WSSGSMALNLYKHHKR----VLYLYSSRFA--
---NNSPPEIRATWSVLILMTCFLL---FYWADFILSFYHGFTVT----------HESI-
----------------LLN------------------IKVFLEL----------------
---G--YV-----------------------S-F--S---P--------------YV---
--------L-------------------------------ISR-------YIH------S
----P-NVFHAH------------------------------------------------
------------------------------------------------------------
------------------------------------------------------------
-------------
>215-m
------------------------------------------------------------
------------------------------------------------------------
------------------------------------------------------------
------------MNWN---------NIIH---TI---------IFLS-------------
---LTGPGIV------------GNMLIFIRHIYMPALG---T-----EKKPVDL-IVIHL
-------AFSNMITICTTGIKDIA------------TVFYFRNFLGDIGCKAVVFLARM-
---ARGLSICTTCLLSVV-------QAITISPRTS-LWT-KLKPQTA------CQIIPFI
LVF---------WIFNGLISSNLLSYIKGGSSLNRSVA-ATFIGHCYML-QSRHTIKWIF
LSLMTLRDVIFQ-----------SLMG-WSSGSMALNLYKHHKR----VLYLYSSRFA--
---NNSPPEIRATWSVLILMTCFLL---FYWADFILSFYHGFTVT----------HESI-
----------------LLN------------------IKVFLEL----------------
---G--YV-----------------------S-F--S---P--------------YV---
--------L-------------------------------ISR-------YIH------P
----P-NVFHAH------------------------------------------------
------------------------------------------------------------
------------------------------------------------------------
-------------
>215-x
------------------------------------------------------------
------------------------------------------------------------
------------------------------------------------------------
------------MNWN---------NIIH---TI---------IFLS-------------
---LTGPGIV------------GNMLIFIRHIYMPALG---T-----EKKPVDL-IVIHL
-------AFSNMITICTTGIKDIA------------TVFYFRNFLGDIGCKAVVFLARM-
---TRGLSICTTCLLSVV-------QAVTISPRTS-LWT-KLKPQTA------CQIIPFI
LVF---------WIFNGLISSNLLSYIKGGSSLNRSVA-ATFIGHCYML-QSRHTIKWLF
LSLMTLRDVIFQ-----------SLMG-WSSGSMALNLYKHHKR----VLYLYSSRFA--
---NNSPPEIRATWSVLILMTCFLL---FYWADFILSFYHGFTVT----------HESI-
----------------LLN------------------IKVFLEL----------------
---G--YV-----------------------S-F--S---P--------------YV---
--------L-------------------------------ISR-------YIH------S
----P-NVFHAH------------------------------------------------
------------------------------------------------------------
------------------------------------------------------------
-------------
>215-z
------------------------------------------------------------
------------------------------------------------------------
------------------------------------------------------------
------------MNWN---------NIIH---TI---------IFLS-------------
---LTGPGIV------------GNMLIFIRHIYMSALG---T-----EKKPVDL-IVIHL
-------AFSNMITICTTGIKDIA------------TVFYFRNFLGDIGCKAVVFLARM-
---ARGLSICTTCLLSVV-------QAVTISPRTS-LWT-KLKPQTA------CQIIPFI
LVF---------WIFNGLISSNLLSYIKGGSSLNRSVA-AIFIGHCYML-QSRHTIKWLF
LFLMTLRDVIFQ-----------SLMG-WSSGSMALNLYKHHKR----VLYLYSSRFA--
---NNSPPEIRATWSVLILMTCFLL---FYWADFILSFYHGFTVT----------HESI-
----------------LLN------------------IKVFLEL----------------
---G--YV-----------------------S-F--S---P--------------YV---
--------L-------------------------------ISR-------YIH------S
----P-NVFHAH------------------------------------------------
------------------------------------------------------------
------------------------------------------------------------
-------------
>246-c
------------------------------------------------------------
------------------------------------------------------------
------------------------------------------------------------
------------MKWN---------NIIQ---AI---------VFIS-------------
---LTGPGTV------------GNILVFMRHVYTSALG---I-----AKRPVDL-IIIHL
-------AFSNLIIICNTGVRDVA------------TVFYFRNFLGDIGCKTVIYLARM-
---ARGLSICTTCLLSVV-------QDVTINPRTT-LWT-KLKPQTS------CQVLPFL
LLF---------WIVNVLISSNLLCYIKAGGGLNRSIA-ATFIGHCYML-PSRH-IKWLF
LSLMTLRDIIFQ-----------SLMG-WSSGSMALHLYKHHKR----VLYLYNSRSA--
---NSSPPEIRATWSVLILMACFLF---FYWVDFIISFYTGSTVT----------RNFT-
----------------LLN------------------IKIFLEL----------------
---G--YA-----------------------S-F--S---P--------------FV---
--------L-------------------------------ISR-------DVH------V
----P-NVSHAH------------------------------------------------
------------------------------------------------------------
------------------------------------------------------------
-------------
>246-x
------------------------------------------------M-----------
------------------------------------------------------------
-----------------------------------------------------CFFKKNF
PSI------KQKMKWN---------NIIQ---AI---------VFLS-------------
---LTGPGTV------------GNILVFMRHVYTSALG---I-----AKKPVDL-IIIHL
-------AFSNLIIIYSTGVRDVA------------TVFYFRNFLGDIGCKTVVYLARM-
---ARGLSICTTCLLSVV-------QAVTISPRTT-LWT-KLKPQTS------SQVLPFL
LLF---------WIVNVLISSNLLCYIKAGGGLNRSIA-AAFIGHCYML-PSRH-IKWLF
LSLMTLRDVIFQ-----------SLMG-WSSGSMALHLYKHHKR----VLYLYNSRFA--
---NNSPPEIRATWSVLILMTCFLF---FYWVDFILSFYTGFTVT----------RNFT-
----------------LLN------------------IKTFLEL----------------
---G--YA-----------------------S-F--S---P--------------YV---
--------L-------------------------------ISR-------DVR------V
----P-NVSHAH------------------------------------------------
------------------------------------------------------------
------------------------------------------------------------
-------------
>246-z
------------------------------------------------------------
------------------------------------------------------------
------------------------------------------------------------
------------MKWN---------NIIQ---AI---------VFLS-------------
---LTGPGTV------------GNILVFMRHVYTSALG---I-----AKKPVDL-IIIHL
-------AFSNLIIIYSTGVRDVA------------TVFYFRNFLGDIGCKTVVYLARM-
---ARGLSICTTCLLSVV-------QAVTISPRTT-LWT-KLKPQTS------SQVLPFL
LLF---------WIVNVLISSNLLCYIKAGGGLNRSIA-AAFIGHCYML-PSRH-IKWLF
LSLMTLRDVIFQ-----------SLMG-WSSGSMALHLYKHHKH----VLYLYNSKFA--
---NNSLPEIRATWSVLILMTCFLF---FYWVDFIISFYTGFTVT----------RNFT-
----------------LLN------------------IKILLEL----------------
---G--YA-----------------------S-F--S---P--------------FV---
--------L-------------------------------ISR-------DVR------V
----P-NVSHAH------------------------------------------------
------------------------------------------------------------
------------------------------------------------------------
-------------
>246-s
------------------------------------------------------------
------------------------------------------------------------
------------------------------------------------------------
------------MKWN---------NIIQ---TI---------VFLS-------------
---LTGPGTV------------GNILVFMRHVYTSALG---I-----AKKPVDL-IIIHL
-------AFSNLIIICSTGVRDVA------------TVFYFRNFLGDIGCKTVVYLARM-
---ARGLSICTTCLLSVV-------QAVTISPRTT-LWT-KLKPQTS------SQILPFL
LLF---------WIVNVLISSNLLCYIKAGGGLNRSIA-AAFIGHCYML-PSRH-IKWLF
LSLMTLRDVIFQ-----------SLMG-WSSGSMALHLYKHHKH----VLYLYSSKFA--
---NNSLLEIRATWSVLILMTCFLLLGRFHY-----------------------------
----------------------------------------FLLH----------------
---R--FH-----------------------S-D--S---K--------------FY---
--------F-------------------------------IKY-----------------
------------------------------------------------------------
------------------------------------------------------------
------------------------------------------------------------
-------------
>194-c
------------------------------------------------------------
------------------------------------------------------------
------------------------------------------------------------
------------------------------------------------------------
------------------------------------------------------------
------------------------------------------------------------
-----------------------------MSPRTT-IWK-KAKPQTS------RQVLTYV
FLF---------WILNILTSSNLLYYITAGSGMNRSGV-TGYIGYCYML-PSKHIVKWLF
LLLMAVRDLVFQ-----------SLMG-WSSGYISFHLYKHHKR----VLYLHSCRFV--
---NSFSPEIRAAQSVVILMSCFLF---FYWADFIFSLYTGSMVS----------HDSI-
----------------ILN------------------IKTCLVL----------------
---G--YA-----------------------V-L--S---P--------------FI---
--------L-------------------------------MNR-------DVP------V
----A-KS----------------------------------------------------
------------------------------------------------------------
------------------------------------------------------------
-------------
>194-m
------------------------------------------------------------
------------------------------------------------------------
------------------------------------------------------------
------------MNWN---------NIIQ---TI---------VFLS-------------
---LTGPGIV------------GNILMFVRLVYTSAFR---T-----EKKPVNL-ILIHL
-------AFSNLIILCSTGIRDIA------------TVFYFRNFLGDIGCKAVVYLARM-
---ARGLSICTTCLLSTV-------QAVTISPRTT-IWK-KAKPQTS------RQVLTYV
FLF---------WILNILTSSNLLYYITAGSGMNRSGV-TGYIGHCYML-PSKHTVKWLF
LLLMAVRDLVFQ-----------SLMG-WSSGYISFHLYKHHKR----VLYLHSCRFV--
---NTFSPEIRAAQSVVILMSCFLF---FYWADFIFSLYTGSMVS----------HDSI-
----------------ILN------------------TKTCLVL----------------
---G--YA-----------------------V-L--S---P--------------FI---
--------L-------------------------------MNR-------DVP------V
----A-KS----------------------------------------------------
------------------------------------------------------------
------------------------------------------------------------
-------------
>194-x
------------------------------------------------------------
------------------------------------------------------------
------------------------------------------------------------
------------MNWN---------NIIQ---TM---------VFLS-------------
---LTGPGIV------------GNILMFVRLVYTSAFR---T-----EKKTVNL-ILIHL
-------AFSNLIILCSTGIRDIA------------TVFYFRNFLGDIGCKAVVYLARM-
---ARGLSICTTCLLSTV-------QAVTMSPRTT-IWK-KAKPQTS------RQVLTYV
FLF---------WILNILTSSNLLYYITAGSGMNRSGV-TGYIGYCYML-PSKHTVKWLF
LLLMAVRDLVFQ-----------SLMG-WSSGYISFHLYKHHKR----VLYLHSCRFV--
---NTFSPEIRAAQSVVILMSCFLF---FYWADFIFSLYTGSMVS----------HDSI-
----------------ILN------------------IKTCLVL----------------
---G--YA-----------------------V-L--S---P--------------FI---
--------L-------------------------------MNR-------DVP------V
----A-KS----------------------------------------------------
------------------------------------------------------------
------------------------------------------------------------
-------------
>194-z
------------------------------------------------------------
------------------------------------------------------------
------------------------------------------------------------
------------MNWN---------NIIQ---TI---------VFLS-------------
---LTGPGIV------------GNILMFVRLVYTSAFR---T-----EKKTVNL-ILIHL
-------AFSNLIILCSTGIRDIA------------TVFYFRNFLGDIGCKAVVYLARM-
---ARGLSICTTCLLSTV-------QAVTMSPRTT-IWK-KAKPQTS------RQVLTYV
FLF---------WILNILTSSNLLYYITAGSGMNRSGV-TGYIGYCYML-PSKHTVKWLF
LLLMAVRDLVFQ-----------SLMG-WSSGYISFHLYKHHKR----VLYLHSCRFV--
---NTFSPEIRAAQSVVILMSCFLF---FYWADFIFSLYTGSMVN----------HDSI-
----------------ILN------------------IKTCLVL----------------
---G--YA-----------------------V-L--S---P--------------FI---
--------L-------------------------------MNR-------DVP------V
----A-KS----------------------------------------------------
------------------------------------------------------------
------------------------------------------------------------
-------------
>194-s
------------------------------------------------------------
------------------------------------------------------------
------------------------------------------------------------
------------MNWN---------NIIQ---TI---------VFLS-------------
---LTGPGIV------------GNILMFVRLVYTSAFR---T-----EKKPVNL-ILIHL
-------AFSNLIILCSTGIRDIA------------TVFYFRNFLGDIGCKAVVYLARM-
---ARGLSICTTCLLSAV-------QAVTMSPRTT-IWK-KAKPQTS------RQVLTYV
FLF---------WILNILTSSNLLYYITAGSSMNRSGV-TGYIGYCYML-PSKHTVKWLF
LLLMAVRDLVFQ-----------SLMG-WSSGYISFHLYKHHKC----VLYLHSCRFV--
---NTFSPEIRAAQSVVILMSCFLF---FYWADFIFSLYIGSMVS----------HDSI-
----------------ILN------------------IKTCLEL----------------
---G--YA-----------------------V-L--S---P--------------FI---
--------L-------------------------------MNR-------DVP------V
----A-KSYSFH------------------------------------------------
------------------------------------------------------------
------------------------------------------------------------
-------------
>194-p
------------------------------------------------------------
------------------------------------------------------------
------------------------------------------------------------
------------MNWS---------NIVQ---TI---------VFLS-------------
---LTGPGIV------------GNILMLVRLVYTSAFR---T-----EKKPVNL-ILIHL
-------AFSNMIIICSTGIRDIA------------TVFYFRNFLGDIGCKAVVYLARL-
---ARGLSICTTCLLSMV-------QAVTMSPRTT-IWK-KAKPQTS------WQVLTYV
FLF---------WILNILTSSNLLYYITAGSGMNRSGV-TGYIGYCYML-PSRHIVKWLF
LLLMAVRDLVFQ-----------SLMG-WSSGYISFRLYKHHKR----VLYLHSCRFV--
---NSFSPEIRAAQSVVILMSCFLF---FYWADFTFSLYTGYMVS----------HDSI-
----------------ILN------------------IKTCLVL----------------
---G--YA-----------------------V-L--S---P--------------FI---
--------L-------------------------------MNR-------DVP------V
----A-KS----------------------------------------------------
------------------------------------------------------------
------------------------------------------------------------
-------------
>216-c
------------------------------------------------------------
------------------------------------------------------------
------------------------------------------------------------
----------MKIIWS---------DLFQ---GI---------IFIS-------------
---LTGFGVL------------GNIILFVRHVYTFIMG---S-----ENKNIDV-IFIHL
-------AFVNTIIIYCIGVRNIA------------TIFYIRNFLSDVGCKTIVYLERV-
---ARGLSICTTCLLSMV-------QAVTISPRTT-LWR-KLK----------LHVLAFL
LLF---------WIFNSLISSNLLYYITAGSSMNRSEI-GMFTGYCYML-PSKHTVKWLF
LSFMALRDVIFQ-----------SLMG-WSSGSMALHLYKHHVR----VLYLHSSRSA--
---NNSRPEIRATQRVLTLMACFLF---FYWADFIFSLYIGSTVK----------NDIT-
----------------IPN------------------MKALLVL----------------
---S--YA-----------------------G-L--S---P--------------FI---
--------L-------------------------------IIW-------DVH------I
----A-KICSVS------------------------------------------------
------------------------------------------------------------
------------------------------------------------------------
-------------
>216.1-s
------------------------------------------------------------
------------------------------------------------------------
--------------------------------MFT-----------------SLAFSGFF
LVL------TMKIIWS---------DLVQ---GI---------IFIS-------------
---LTGFGVL------------GNFILFVRHVYTFIMG---S-----ENKNIDV-IFIHL
-------AFVNTIIIYCIGVRNIA------------TVFYIRNFLSDVGCKTIIYLERV-
---ARGLSICTTCLLSMV-------QAVTISPRTT-LWR-KLKPQTA------WHILAFL
LLF---------WIFNSLISSNLLHYITADSSMNRSEI-GMFTGYCYML-PSKPTVKWLF
LSFMALRDVIFQ-----------SLMG-WSSGSMVLHLYKHHVR----VLYLHSYRSA--
---NNSRPEIRATQRVLTLMTCFLF---FYWADFIFSLYIGSTVK----------NDFT-
----------------IPN------------------MKALLVL----------------
---S--YA-----------------------G-L--S---P--------------FI---
--------L-------------------------------IIW-------DVH------I
----A-KICSVS------------------------------------------------
------------------------------------------------------------
------------------------------------------------------------
-------------
>216-m
------------------------------------------------------------
------------------------------------------------------------
------------------------------------------------------------
----------MKIIWS---------DLVQ---GI---------IFIS-------------
---LTGFGVL------------GNFILFVRHVYTFIMG---S-----ENKNIDV-IFIHL
-------AFVNTIIIYCIGVRNIA------------TVFYIRNFLSDVGCKTIVYLERV-
---ARGLSICTTCLLSMV-------QAVTISPRTT-LWR-KLK----------QHILAFL
FLF---------WIFNSLISSNLLHYITAGSSMNRSEI-GMFTGYCYML-PSKPTVKWLF
LSFMALRDVIFQ-----------SLMG-WSSGSMVLHLYKHHVR----VLYLHSSRSA--
---NNSRPEIRATQRVLTLMTCFLF---FYWTDFIFSLYIGSTVK----------NDFT-
----------------IPN------------------MKALLVL----------------
---S--YA-----------------------G-L--S---P--------------FI---
--------L-------------------------------IIW-------DVH------I
----A-KICSVS------------------------------------------------
------------------------------------------------------------
------------------------------------------------------------
-------------
>216.1-z
------------------------------------------------------------
------------------------------------------------------------
--------------------------------MFT-----------------SLAFSGFF
LVL------TMKIIWS---------DLIQ---GI---------IFIS-------------
---LTGFGVL------------GNFILFVRHVYTFIMG---S-----ENKNIDV-IFIHL
-------AFVNTIIIYCIGVRNIA------------TVFYIRNFLSDVGCKTIVYLERV-
---ARGLSICTTCLLSVV-------QAVTISPRTT-LWR-KLK----------LHVHAFL
FLF---------WIFNSLISSNLLHYITAGSSMNRSEI-GMFTGYCYML-PSKPTVKWLF
LSFMALRDVIFQ-----------SLMG-WSSGSMALHLYKHHVR----VLYLHSSRSA--
---NNSRPEIRATQRVLTLMTCFLF---FYWADFIFSLYIGFTVK----------NDFT-
----------------IPN------------------MKALLVL----------------
---S--YA-----------------------G-L--S---P--------------FI---
--------L-------------------------------IIW-------DVH------I
----A-KICSVS------------------------------------------------
------------------------------------------------------------
------------------------------------------------------------
-------------
>216.2-s
------------------------------------------------------------
------------------------------------------------------------
--------------------------------MFT-----------------SLAFSGFF
LVL------TMKIIWS---------DLVQ---GI---------IFIS-------------
---LTGFGVL------------GNFILFVRHVYTFIMG---S-----ENKNIDV-IFIHL
-------AFVNTIIIYCIGVRNIA------------TVFYIRNFLSDVGCKTIIYLERV-
---ARGLPICTTCLLSMV-------QAVTISPRTT-LWR-KLKPQTA------WHILAFL
LLF---------WIFNSLISSNLLHYITADSSMNRSEI-GMFTGYCYML-PSKPTVKWLF
LSFMALRDVIFQ-----------SLMG-WSSGSMVLHLYKHHVR----VLYLHSYRSA--
---NNSRPEIRATQRVLTLMTCFLF---FYWADFIFSLYIGSTVK----------NDFT-
----------------IPK------------------YESIVST----------------
------------------------------------------------------------
------------------------------------------------------------
------------------------------------------------------------
------------------------------------------------------------
------------------------------------------------------------
-------------
>216.2-z
------------------------------------------------------------
------------------------------------------------------------
------------------------------------------------------------
----------MKIIWK---------DLIQ---RV---------IFIS-------------
---LTGIGVL------------GNIILFVKHVHTFIMG---R-----ENKNIDV-ILIHL
-------AFVNIIIIYCIGVRTIA------------MIFYIRNFLDDVGCKTIIYLERV-
---ARGLSICTTCLLSVV-------QAVTISPRTT-LWR-KLK----------LHVHAFL
FLF---------WIFNSLISSNLLHYITAGSSMNRSEI-GMFTGYCYML-PSKPTVKWLF
LSFMALRDVIFQ-----------SLMG-WSSGSMALHLYKHHVR----VLYLHSSRSA--
---NNSRPEIRATQRVLTLMTCFLF---FYWADFIFSLYIGFTVK----------NDFT-
----------------IPN------------------MKALLVL----------------
---S--YA-----------------------G-L--S---P--------------FI---
--------L-------------------------------IIW-------DVH------I
----A-KICSVS------------------------------------------------
------------------------------------------------------------
------------------------------------------------------------
-------------
>202/216-c
------------------------------------------------------------
------------------------------------------------------------
------------------------------------------------------------
----------MKIIWS---------DLIQ---KI---------IFIS-------------
---LIGLGVL------------GNIILFVRHVYTFIMG---P-----ENKNIDV-MLIHL
-------AFVNTIIIYCIGVRDIA------------TIFYIRNFLGDVGCKTIIYLERV-
---ARGLSICTTCLLSMV-------QAVTISPRTT-LWR-KLKPQTA------WHILAVL
LLF---------WIFNSLISSNLLHYITPGSSMNRSEI-GMFTGYCYML-PSKPTVKWLF
LSFMALRDVIFQ-----------SLMG-WSSGSMALHLYKHHVH----VLYLHSSRSA--
---NNSRPEIRATQRVLTLMTCFL------------------------------------
------------------------------------------------------------
------------------------------------------------------------
------------------------------------------------------------
------------------------------------------------------------
------------------------------------------------------------
------------------------------------------------------------
-------------
>245-s
------------------------------------------------------------
------------------------------------------------------------
------------------------------------------------------------
----------MKMIWS---------DLIQ---SI---------IFLS-------------
---LTGLGVL------------GNIILFVRHLYTFIIG---P-----DKKNLDV-IIIHL
-------AFVNTIIIYCIGVRDIA------------TSFYIRNFLGDVGCKTIIYLERV-
---ARGLSICTTCLLSMV-------QAVTISPRTT-LWR-KLKPQTA------GHILVFL
LLF---------WIFNSLISSNLLHYITPGSSMNRSEI-GMFTGYCYML-PSKPTVKWLF
LSFMALRDVIFQ-----------SLMG-WSSGSLALHLYKHHVR----VLYLHSSRSA--
---NNSRPEIRATQRVLTLMACFLF---FYWADFIFSLYIGSTVT----------HDST-
----------------ILN------------------IKAFLVL----------------
---S--YA-----------------------G-L--S---P--------------FV---
--------L-------------------------------IIK-------DAR------V
----S-KPCCVP------------------------------------------------
------------------------------------------------------------
------------------------------------------------------------
-------------
>245.2-z
------------------------------------------------------------
------------------------------------------------------------
------------------------------------------------------------
----------MKMIWS---------DLIQ---SI---------IFLS-------------
---LTGLGVL------------GNIILFVRHLYTFIIG---P-----DKKKLDV-IIIHL
-------AFVNTIIIYCIGVRDIA------------TIFYIRNFLGDVGCKTIIYLERV-
---ARGLSICTTCLLSMV-------QAVTISPRTT-LWR-KLKPQTA------WHILAFL
LLF---------WIFNSLISSNLLHYITPGSSMNRSEI-GKFTGYCYML-PSKPTVKWLF
LSFMALRDVIFQ-----------SLMG-WSSGSLALHLYKHHVR----VLYLHSSRSA--
---NNSRPEIRATQRVLTLMACFLF---FYWADLIFSLYIGSTVT----------HDST-
----------------ILN------------------IKAFLVL----------------
---S--YA-----------------------G-L--S---P--------------FV---
--------L-------------------------------IIK-------DAR------V
----S-KPCCVP------------------------------------------------
------------------------------------------------------------
------------------------------------------------------------
-------------
>245.1-z
------------------------------------------------------------
------------------------------------------------------------
------------------------------------------------------------
----------MKMIWS---------DLIQ---SI---------IFLS-------------
---LTGLGVL------------GNIILFVRHLYTFIIG---P-----DKKKLDV-IIIHL
-------AFVNTIIIYCIGVRDIA------------TIFYIRNFLGDVGCKTIIYLERV-
---ARGLSICTTCLLSMV-------QAVTISPRTT-LWR-KLKPQTA------WHILAFL
LLF---------WIFNSLISSNLLHYITAGSSMNRSEV-GMFTGYCYML-PSRNIVKWLF
LSFMAFRDVIFQ-----------SLMG-WSSGSMALHLYKHH------------------
------------------------------------------------------------
------------------------------------------------------------
------------------------------------------------------------
------------------------------------------------------------
------------------------------------------------------------
------------------------------------------------------------
------------------------------------------------------------
-------------
>202/216-x
------------------------------------------------------------
------------------------------------------------------------
------------------------------------------------------------
----------MKIIWK---------DLIQ---RV---------IFIS-------------
---LTGIGVL------------GNIILFVKHVHTFIMG---R-----ENKNIDV-ILIHL
-------AFVNIIIIYCIEVRTIA------------MIFYIRNFLDDVGCKTIIYLERV-
---ARGLSICTTCLLSVV-------QAVTISPRTT-LWR-KLKPQTA------WHVIAFL
LLF---------WIFNSLISSNLLHYITAGSSMNRSEI-GIFTGYCYML-PSKPTVKWLF
LSFMALRDVIFQ-----------SLMG-WSSGSLALHLYKHHVR----VLYLHSSRSA--
---NNSRPEIRATQRVLTLMACFLF---FYWADLIFSLYIGSTVT----------HDST-
----------------ILN------------------IKAFLVL----------------
---S--YA-----------------------G-L--S---P--------------FV---
--------L-------------------------------IIK-------DAR------V
----S-KPCCVP------------------------------------------------
------------------------------------------------------------
------------------------------------------------------------
-------------
>223.2-s
------------------------------------------------------------
------------------------------------------------------------
------------------------------------------------------------
----------MKIIWS---------DLIQ---KI---------IFIS-------------
---LIGLGVL------------GNIILFVRHLYTFIMG---P-----ENKNIDV-ILIHL
-------AFVNTIIIYCIGVRDIA------------TSFYIRNFLGDVGCKTIIYLERV-
---ARGLSICTTCLLSMV-------QAVTIISRTT-LWR-KLKPQTA------WHVIAFL
LLF---------WIFNSLISSNLLHYITVGSSMNSSEV-GMFTGYCYML-PSRHTVKWLF
LSLMTLRDVIFQ-----------GLMG-WSSGSMALHLYKHHKR----VLYLHRSRSA--
---NNSRPEIRATQRVLTLMTCFLF---FYLADFIFSLYTGSTVT----------HDST-
----------------ILN------------------IKAFLVL----------------
------------------------------------------------------------
------------------------------------------------------------
------------------------------------------------------------
------------------------------------------------------------
------------------------------------------------------------
-------------
>223-m
----------------------------------------------MSME----------
-QRTEGPRIK---------AGICKQKNLC-IY---------------IIHCSFHGRKQKT
HRH---------------------E---LDHAYF-------------------LVFLRFF
LAL------AMKIIWS---------DLIQ---KI---------IFIS-------------
---LIGLGVL------------GNIILFVRHLYTFIMG---P-----ENKNIDV-ILIHL
-------AFVNTIIIYCIGVRDIA------------TIFYIRNFLGDVGCKTIIYLERV-
---ARGLSICTTCLLSMV-------QAVTISPRTT-LWR-KLKPQTA------WHVIAFL
LLF---------WIFNSLISSNLLHYITVGSSMNSSEV-GMFTGYCYML-PSRHTVKWLF
LSLMTLRDVIFQ-----------GLMG-WSSGSMALHLYKHHKR----VLYLYSSRSA--
---NNSRPEIRATQRVLTLMTCFLF---FYLADFIFSLYTGSTVT----------HDST-
----------------ILN------------------IKAFLVL----------------
---N--YA-----------------------G-L--S---P--------------FV---
--------L-------------------------------ITG-------NVH------D
----A-KPCCVP------------------------------------------------
------------------------------------------------------------
------------------------------------------------------------
-------------
>223-z
------------------------------------------------ME----------
-PRTEGPRIK---------AGICKQKNLC-TY---------------IIHCSFHGRNQKT
HRH---------------------E---LDHAYF-------------------LVFLRFF
LAL------AMKIIWS---------DLIQ---RI---------IFIS-------------
---LIGLGVL------------GNIILFVRHLYTFIMG---P-----ENKNIDV-ILIHL
-------AFVNTIIIYCIGVRDIA------------TIFYIRNFLGDVGCKTIIYLERV-
---ARGLSICTTCLLSMV-------QAVTISPRTT-LWR-KLKPQTA------WHVIAFL
LLF---------WIFNSLISSNLLHYITVGSSMNSSEV-GMFTGYCYML-PSRHTVKWLF
LSLMTLRDVIFQ-----------GLMG-WSSGSMALHLYKHHKR----VLYLHSSRSA--
---NNSRPEIRATQRVLTLMTCFLF---FYWADFIFSLYTGSTVT----------HDST-
----------------ILN------------------IKAFLVL----------------
---N--YA-----------------------G-L--S---P--------------FV---
--------L-------------------------------ITG-------NVH------D
----A-KPCCVP------------------------------------------------
------------------------------------------------------------
------------------------------------------------------------
-------------
>223.1-s
------------------------------------------------------------
------------------------------------------------------------
------------------------------------------------------------
------------------------------------------------------------
------------------------------------------------------------
------------------------------------------------------------
----------------MV-------QAVTIISRTT-LWR-KLKPQTA------WHVIAFL
LLF---------WIFNSLISSNLLHYITVGSSMNSSEV-GMFTGYCYML-PSRHTVKWLF
LSLMTLRDVIFQ-----------GLMG-WSSGSMALHLYKHHKR----VLYLHRSRSA--
---NNSRPEIRATQRVLTLMTCFLF---FYLADFIFSLYTGSTVT----------HDST-
----------------ILN------------------IKAFLVL----------------
---N--YA-----------------------G-L--S---P--------------FV---
--------L-------------------------------ITG-------NVH------S
----A-KPCCVP------------------------------------------------
------------------------------------------------------------
------------------------------------------------------------
-------------
>202-c
------------------------------------------------------------
------------------------------------------------------------
------------------------------------------------------------
----------MKIIWK---------DLIE---RI---------IFIS-------------
---LTGIGVL------------GNIILFVKHVYTFIMG---R-----ENKNIDV-ILIHL
-------AFVNTVIIYCIGIRTIA------------MIFYIRNFLDDVGCKTIIYLERV-
---ARGLSICTTCLLSVV-------QAVTISPRTT-LCR-KLKPQTL------WHVLGFL
LLF---------WIFNSLISSNLLHYITAGSSMNRSVV-GMFTGYCYIL-PSRNTVKWMF
ISLMAVRDVIFQ-----------SLMG-WSSGSMALHLYKHHKR----VLYLHSSRSA--
---NNSRPEIRATQRVLTLMTCFLF---FYLADFIFSLYTGSTVA----------NDFT-
----------------IPS------------------MKAFLVL----------------
---S--YA-----------------------G-L--S---P--------------FV---
--------L-------------------------------IIF-------DVH------I
----A-KTCCVP------------------------------------------------
------------------------------------------------------------
------------------------------------------------------------
-------------
>202.3-s
------------------------------------------------------------
------------------------------------------------------------
------------------------------------------------------------
----------MKIIWK---------DLIQ---RV---------IFIS-------------
---LTGIGAL------------GNIILFVKHVHTFIMG---R-----ENKNIDI-ILIYL
-------AFVNIIIIYCIGVRTIA------------MIFYIRNFLDDVGCKTIIYLERV-
---ARGLSICTTCLLSVV-------QAVTISPRTT-LWR-KLKPQTP------WHVLAFL
FLF---------WIFNSLISSNLLHYITAGSSMNRSVV-GMFTGYCYIL-PSRNTVKWMF
ISLMAVRDVIFQ-----------GLMG-WSSGSMALHLYKHHKR----VLYLHSSRSA--
---DNSRPEIRATQRVLTLMTCFLF---FYLADFIFSLYTGSTVA----------NDFT-
----------------IPS------------------MKAFLVL----------------
---S--YA-----------------------G-L--S---P--------------FV---
--------L-------------------------------IIF-------DVH------I
----A-KTCCVP------------------------------------------------
------------------------------------------------------------
------------------------------------------------------------
-------------
>202-m
------------------------------------------------------------
------------------------------------------------------------
------------------------------------------------------------
----------MKIIWK---------DLIQ---RV---------IFIS-------------
---LTGIGVL------------GNIILFVKHVHTFIMG---R-----ENKNIDV-ILIHL
-------AFVNIIIIYCIGVRTIA------------MIFYIRNFLDDVGCKTIIYLERV-
---ARGLSICTTCLLSVV-------QAVTISPRTT-LWR-KLKPQTP------WHVLAFL
LLF---------WMFNSLISSNLLHYITAGSSMNRSVV-GMVTGYCYIL-PSRNTVKWMF
ISLMAVRDVIFQ-----------GLMG-WSSGSMALHLYKHHKR----VLYLHSSRSA--
---DNSRPEIRATQRVLTLMTCFLF---FYLADFIFSLYTGSTVA----------NDFT-
----------------IPS------------------MKAFLVL----------------
---S--YA-----------------------G-L--S---P--------------FV---
--------L-------------------------------IIF-------DVH------I
----A-KTCCVP------------------------------------------------
------------------------------------------------------------
------------------------------------------------------------
-------------
>202.1-x
------------------------------------------------------------
------------------------------------------------------------
------------------------------------------------------------
----------MKIIWK---------DLIQ---RV---------IFIS-------------
---LTGIGVL------------GNIILFVKHVHTFIMG---R-----ENKNIDV-ILIHL
-------AFVNIIIIYCIEVRTIA------------MIFYIRNFLDDVGCKTIIYLERV-
---ARGLSICTTCLLSVV-------QAVTISPRTT-LWR-KLKPQTP------WHVLVFL
LLF---------WIFNSLISSNLLHYITAGSSMNRSVV-GMFTGYCYIL-PSRNTVKWMF
ISLMAVRDVIFQ-----------GLMG-WSSGSMALHLYKHHKR----VLYLHSSRSA--
---DNSRPEIRATQRVLTLMTCFLF---FYLADFIFSLYTGSTVA----------NDFT-
----------------IPS------------------MKAFLVL----------------
---S--YA-----------------------G-L--S---P--------------FV---
--------L-------------------------------IIF-------DVH------I
----A-KTCCVP------------------------------------------------
------------------------------------------------------------
------------------------------------------------------------
-------------
>193.1-c
------------------------------------------------------------
------------------------------------------------------------
------------------------------------------------------------
----------MKMIWS---------DLIE---GT---------IFLS-------------
---LIGLGVL------------GNKILFVRHLYAVIMG---P-----EKKIIDV-IFIHL
-------AFVNTIIIYCIGVRNIA------------TSFYIRNFLGDVGCKTIIYLERV-
---ARGLSICTTCLLSVV-------QAVTINPRTT-LWR-KLKPQTT------WHVLAFL
LLF---------WIFNSLISSNLLHYITAGSSMNRSVA-GMFTGYCYML-PSRHTVKWLF
LSFMALRDVIFQ-----------GLMG-CSSGSMSLRLYKHHVR----VLYLHSSRSA--
---DNSRPEIRATQRVLTLMTCFLF---FYLADFIFSLYTGSTVT----------HDST-
----------------ILN------------------IKAFLVL----------------
---S--YA-----------------------G-L--S---P--------------FV---
--------L-------------------------------ITG-------DVH------I
----A-KPCCVP------------------------------------------------
------------------------------------------------------------
------------------------------------------------------------
-------------
>193.2-c
------------------------------------------------------------
------------------------------------------------------------
------------------------------------------------------------
----------MKMIWS---------DLIE---GT---------IFLS-------------
---LIGLGVL------------GNKILFVRHLYAVIMG---P-----EKKIIDV-IFIHL
-------AFVNTIIIYCIGVRNIA------------TSFYIRNFLGDVGCKTIIYLERV-
---ARGLSICTTCLLSVV-------QAVTINPRTT-LWR-KLKPQTT------WHVLAFL
LLF---------WIFNSLISSNLLHYITAGSSMNRSVA-GMFTGYCYML-PSRHTVKWLF
LSFMALRDVIFQ-----------GLMG-CSSGSMSLRLYKHHVR----VLYLHSSRSA--
---DNSRPEIRATQRVLTLMTCFLF---FYWADFIFSLYTGSTVT----------HDST-
----------------ILN------------------IKAFLVL----------------
---S--YA-----------------------G-L--S---P--------------FI---
--------L-------------------------------IIR-------DIC------V
----P-KPCCVP------------------------------------------------
------------------------------------------------------------
------------------------------------------------------------
-------------
>193-s
------------------------------------------------------------
------------------------------------------------------------
------------------------------MSCLL-----------------PCVSEKVF
LVL------SMKMIWS---------DLIE---GT---------IFLS-------------
---LIGLGVL------------GNKILFVRHLYAVIMG---P-----ENKIIDV-ILIHL
-------AFVNTIIIYSIGVRNIA------------TSFYIRNFLGNVGCKTIIYLERV-
---ARGLSICTTCLLSVV-------QAVTISPRTT-LWR-KLKPQTA------WHVLAFL
LLF---------WIFNSLISSNLLHYITAGSSMNKSVV-GMFTGYCYML-PSRHTVKWLF
LSFMALRDVIFQ-----------GLMG-CSSGSMSLRLYKHHVR----VLYLYSSGSA--
---NNSRPEIRATQRVLTLMICFLF---FYLADFIFSLYTGSTVT----------RDST-
----------------ILN------------------IKAFLVL----------------
---S--YA-----------------------G-L--S---P--------------FI---
--------L-------------------------------IIK-------DIC------V
----P-KTCCVP------------------------------------------------
------------------------------------------------------------
------------------------------------------------------------
-------------
>193-m
------------------------------------------------------------
------------------------------------------------------------
------------------------------MSCLL-----------------PCVSEKVF
LVL------SMKMIWS---------DLIE---GT---------IFLS-------------
---LVGLGVL------------GNKILFVRHLYAVIMG---P-----ENKIIDV-ILIHL
-------AFVNTIIIYCIGVRNIA------------TVFYIRNFLGDVGCKTIIYLERV-
---ARGLSICTTCLLSVV-------QAVTISPRTT-LWR-KLKPQTT------WHVLVFL
ILF---------WIFNSLISSNLLHYITAGSSMNRSVV-GMFTGYCYML-PSRHTVKWLF
LSFMALRDVIFQ-----------GLMG-CSSGSMSLRLYKHHVR----VLYLYSSGSA--
---NNSRPEIRATQRVLTLMTCFLF---FYLADFIFSLYTGSTVT----------RDST-
----------------ILN------------------IKAFLVL----------------
---S--YA-----------------------G-L--S---P--------------FI---
--------L-------------------------------IIK-------DIC------V
----P-KTCCVP------------------------------------------------
------------------------------------------------------------
------------------------------------------------------------
-------------
>193-x
------------------------------------------------------------
------------------------------------------------------------
------------------------------------------------------------
----------MKMIWS---------DLIE---GT---------IFLS-------------
---LIGLGVL------------GNKILFVRHLYAVIMG---P-----ENKIIDV-ILIHL
-------AFVNTIIIYCIGVRDIA------------TFFYIRNFLGDVGCKTIIYLERV-
---ARGLSICTTCLLSVV-------QAVTINPRTT-LWR-KLKPQTT------WHVLVFL
ILF---------WIFNSLISSNLLHYITAGRSMNRSVV-GMFTGYCYML-PSRHTVKWLF
LSFMALRDVIFQ-----------GLMG-CSSGSMSLRLYKHHVR----VLYLYSSGSA--
---NNSRPEIRATQRVLTLMTCFL------------------------------------
------------------------------------------------------------
------------------------------------------------------------
------------------------------------------------------------
------------------------------------------------------------
------------------------------------------------------------
------------------------------------------------------------
-------------
>193.2-z
------------------------------------------------------------
------------------------------------------------------------
------------------------------------------------------------
----------MKMIWS---------DLIK---GT---------IFLS-------------
---LIGLGVL------------GNKILFVRHLYAVIMG---P-----ENKNIDV-ILIHL
-------AFVNTIIIYCIGVRDIA------------TIFYIRNFLGDVGCKTIIYLERV-
---ARGLSICTTCLLSMV-------QAVTISPRTT-LWR-KLKPQTT------WHVLVFL
ILF---------WIFNSLISSNLLHYITAGRSMNRSVV-GMFTGYCYML-PSRHTVKWLF
LFFMALRDVIFQ-----------GLMG-CSSGSMSLRLYKHHVR----VLYLYSSGSA--
---NNSRPEIRATQRVLTLMTCFLF---FYLADFILSLYTGSTVT----------RDST-
----------------ILN------------------IKAFLVL----------------
---C--YA-----------------------G-L--S---P--------------FI---
--------L-------------------------------IIK-------DIC------V
----P-KTCCVP------------------------------------------------
------------------------------------------------------------
------------------------------------------------------------
-------------
>193.1-z
------------------------------------------------------------
------------------------------------------------------------
------------------------------------------------------------
----------MKMIWS---------DLIK---GT---------IFLS-------------
---LIGLGVL------------GNKILFVRHLYAVIMG---P-----ENKNIDV-ILIHL
-------AFVNTIIIYCIGVRDIA------------TIFYIRNFLGDVGCKTIIYLERV-
---ARGLSICTTCLLSMV-------QAVTISPRTT-LWR-KLKPQTT------WHVLVFL
ILF---------WIFNSLISSNLLHYITAGRSMNRSVV-GMFTGYCYML-PSRHTVKWLF
LFFMALRDVIFQ-----------GLMG-CSSGSMSLRLYKHHVR----VLYLYSSGSA--
---NNSRPEIRATQRVLTLMTCFLF---FYLADFIFSLYTGSTVA----------NDFT-
----------------MPS------------------MKAFLVL----------------
---S--YA-----------------------G-L--S---S--------------FV---
--------L-------------------------------IIF-------DVH------I
----A-KTCCVP------------------------------------------------
------------------------------------------------------------
------------------------------------------------------------
-------------
>193-p
------------------------------------------------------------
------------------------------------------------------------
------------------------------------------------------------
----------MKMIWS---------DLIE---GT---------VFLS-------------
---LIGLGVL------------GNKILFVRQLYAVIMG---P-----ENKIVDV-ILIHL
-------AFVNTIIIYCIGVRNIA------------TSFYIRNFLGDVGCKIIIYLERV-
---ARGLSICTTCLLSVV-------QAVTISPRTT-LWR-KLKPQTA------WHVLAFL
FLF---------WIFNSLISSNLLHYITAGSSMNRSVV-GMFTGYCYML-PSRNIVKWLF
LSLMTLRDVIFQ-----------GLMG-CSSGSMALRLYKHHVH----VLYLYSSRSA--
---NNSRPEIRATQRVLTLMTCFLF---FYLADFIFSVYIGSTVT----------HDST-
----------------ILN------------------IKAFLVL----------------
---S--YA-----------------------G-L--S---P--------------FV---
--------L-------------------------------IIR-------DIC------A
----R-KSCCVP------------------------------------------------
------------------------------------------------------------
------------------------------------------------------------
-------------
>204-c
------------------------------------------------------------
------------------------------------------------------------
------------------------------------------------------------
----------MKMIWS---------DLIA---GT---------IFLS-------------
---LILLGFL------------GNNILIVRHLYVVIIG---P-----EKKIIDI-ILIHL
-------AFVNTIIIYCIGIRNIA------------TSFYIRNFLGDVGCKTIIYLERV-
---ARGLSICTTCLLSVV-------QAVTISPRTT-LWR-KLKPQTP------WHILAFL
LLF---------WIFNSLISSNLLHYITAGSSINRSVV-GMFTVYCYML-PSRNTVKWLF
LSFMAFRDVIFQ-----------SLMG-WSSGSMALHLYKHHKR----VLYLHSSRSA--
---DNSRPEIRATQRVLTLMTCFLF---FYWADFIFSLYTGSTVT----------HDST-
----------------ILN------------------IKAFLVL----------------
---S--YA-----------------------G-L--S---P--------------FI---
--------L-------------------------------IIR-------DIC------V
----P-KPCCVP------------------------------------------------
------------------------------------------------------------
------------------------------------------------------------
-------------
>204.1-s
------------------------------------------------------------
------------------------------------------------------------
------------------------------MSCLL-----------------PCVSEKAF
LVL------SMKMIWS---------DLIA---GT---------IFLS-------------
---LILLGVL------------GNNMLFVRHLYVVIIG---P-----EKKIIDV-ILVHL
-------AFVNTIIIYCIGVRNIA------------TSFYIRNFLGDVGCKIIIYLERV-
---ARGLSICTTCLLSVV-------QAVTISPRTT-LWR-KFKPQTA------WHVLAFL
LLF---------WIFNSLISSNLLHYITAGSSMNRSEV-GMFTVYCYML-PSRNIVKWLF
LSFMAFRDVIFQ-----------SLMG-WSSGSMALHLYKHNKR----VLYLHSSRSA--
---NNARPEIRATQRVLTLMTCFLF---FYLADFIFSLYIGSTVT----------HDST-
----------------ILY------------------IKAFLV-----------------
------------------------------------------------------------
------------------------------------------------------------
------------------------------------------------------------
------------------------------------------------------------
------------------------------------------------------------
-------------
>204.2-s
------------------------------------------------------------
------------------------------------------------------------
------------------------------MSCLL-----------------PCVSEKAF
LVL------SMKMIWS---------DLIA---GT---------IFLS-------------
---LILLGVL------------GNNMLFVRHLYVVIIG---P-----EKKIIDV-ILVHL
-------AFVNTIIIYCIGVRNIA------------TSFYIRNFLGDVGCKIIIYLERV-
---ARGLSICTTCLLSVV-------QAVTISPRTT-LWR-KLKPQTA------WHVLAFL
LLF---------WIFNSLISSNLLHYITAGSSMNRSEV-GMFTVYCYML-PSRNIVKWLF
LSFMAFRDVIFQ-----------SLMG-WSSGSMALHLYKHNKR----VLYLHSSRSA--
---NNARPEIRATQRVLTLMTCFLF---FYLADFIFSLYIGSTVT----------HDST-
----------------ILY------------------IKAFLVL----------------
---S--YV-----------------------G-L--S---P--------------FV---
--------L-------------------------------IIW-------DIC------V
----P-NLCCVP------------------------------------------------
------------------------------------------------------------
------------------------------------------------------------
-------------
>204-m
------------------------------------------------------------
------------------------------------------------------------
------------------------------------------------------------
----------MKMIWS---------DLIA---GT---------IFLS-------------
---LILLGVL------------GNNMLFVRHLYVVIIG---P-----EKKIIDV-ILVHL
-------AFVNTIIIYCIGVRNIA------------TSFYIRNFLGDVGCKIIIYLERV-
---ARGLSICTTCLLSVV-------QAVTISPRTT-LWR-KFKPQTA------WHILAFL
LLF---------WIFNTLISSNLLHYITAGSSMNSSEV-GMFTVYCYML-PSRNIVKWLF
LSFMAFRDVIFQ-----------SLMG-WSSGSMALHLYKHHKR----VLYLHSSRSA--
---NNARPEIRATQRVLTLMTCFLF---FYLADFIFSLYIGSTVT----------HDST-
----------------ILY------------------IKAFLVL----------------
---S--YV-----------------------G-L--S---P--------------FV---
--------L-------------------------------IIW-------DIC------V
----P-NLCCVP------------------------------------------------
------------------------------------------------------------
------------------------------------------------------------
-------------
>245-p
---------------------------------------------MVLMSNCQH-HLCVS
GSKKKWHKKK---------MRYYKQGSLS-IF---------------IRHYSFH-RKQKS
HRH---------------------E---LHHVYFL------------------VFLKRFF
LVL------GNKMIWS---------DLIQ---SM---------IFLS-------------
---LTGLGVL------------GNNILFVRHLYTFIIG---P-----DKKNLDV-IVIHL
-------AFVNTIIIYCIGVRNIV------------TIFYTRNFLGDVGCKTIIYLERV-
---ARGLSICTTCLLSMV-------QAVTISPRTT-LWR-KFKPQTA------WHVLAFL
LFF---------WIFNSLISSNLLHYITAGNSMNGSEV-AMFTGYCYML-PSKHTVKWLF
LSLMALRDVIFQ-----------GLMS-WSSGSMALHLYKHHVR----VLYLHSSRSA--
---NNSRPEIRATQIVLALMACFLL---FYWADFIFSFYTGSTVT----------HDST-
----------------ILN------------------IKAFLVL----------------
---S--YA-----------------------G-L--S---P--------------FV---
--------L-------------------------------IIK-------DAC------V
----L-KPCCVP------------------------------------------------
------------------------------------------------------------
------------------------------------------------------------
-------------
>202.1-p
------------------------------------------------------------
------------------------------------------------------------
------------------------------------------------------------
----------MKINWN---------DLIQ---KV---------IFIS-------------
---LTGFGVL------------GNIILFVRHVYTFIMG---P-----ENKNIDV-ILIHL
-------AFVNTIIICCIGVRTIA------------MSFYIRNFLDDVGCKTIIYVERV-
---ARGLSICSTCLLSMV-------QAVTISPRTI-LWR-KLKPQTA------WPVLAFL
LLF---------WIFNSLISSNLLHYITLGISMNRSVV-GMFTGYCYML-PSRNIVKWLF
LSLMTLRDVIFQ-----------GLMG-CSSGSMALRLYKHHVH----VLYLYSSRSA--
---NNSRPEIRATQRVLTLMTCFLI---FHLADFIFSLYTGSTVT----------NDFT-
----------------IPN------------------MKALLVL----------------
---S--YA-----------------------G-L--S---P--------------FV---
--------L-------------------------------ISW-------DVH------I
----A-KTCCVP------------------------------------------------
------------------------------------------------------------
------------------------------------------------------------
-------------
>202.2-p
------------------------------------------------------------
------------------------------------------------------------
------------------------------------------------------------
----------MKINWN---------DLIQ---KV---------IFIS-------------
---LTGFGVL------------GNIILFVRHVYTFIMG---P-----ENKNIDV-ILIHL
-------AFVNTIIICCIGVRTIA------------MSFYIRNFLDDVGCKTIIYVERV-
---ARGLSICSTCLLSMV-------QAVTISPRTI-LWR-KLKPQTA------WPVLAFL
LLF---------WIFNSLISSNLLHYITLGISMNRSVV-GMFTGYCYML-PSRNTVKWLF
LSLMTLRDVIFQ-----------SLMG-WSSGSMALHLYKHHKR----VLYLHSSRST--
---NNSPPEIRATWSVLTLMTCFLF---FYWVD---------------------------
------------------------------------------------------------
------------------------------------------------------------
------------------------------------------------------------
------------------------------------------------------------
------------------------------------------------------------
------------------------------------------------------------
-------------
>basal193-p
----------------------------------------------MSME----------
-PRTEGPRIK---------S----------------------------------------
------------------------------------------------------------
-AL------VMKIIWS---------DHIQ---KI---------IFIS-------------
---LIGLGVI------------GNIILFVRHLYTFIMG---P-----ENKNIDV-ILIHL
-------AFVNTIIIYCVGVRDIA------------TIFYIRNFLGDVGCKTVIYLERV-
---ARGLSICTTCLLSMV-------QAVTIRPRTT-LWR-KLKPQTS------WHVLAFL
LLF---------WIFNSLISSNLLYYIKAGSSMNRSEV-AMFTGYCYML-PSRHTIKWLF
LSLMTLRDVIFQ-----------SLMG-WSSGSMALHLYKHHKR----VLYLHSSRST--
---NNSPPEIRATWSVLTLMTCFLF---FYWVD---------------------------
------------------------------------------------------------
------------------------------------------------------------
------------------------------------------------------------
------------------------------------------------------------
------------------------------------------------------------
------------------------------------------------------------
-------------
>202.2-x
------------------------------------------------------------
------------------------------------------------------------
------------------------------------------------------------
----------MKIIWK---------DLIQ---RV---------IFIS-------------
---LTGIGVL------------GNIILFVKHVHTFIMG---R-----ENKNIDV-ILIHL
-------AFVNIIIIYCIEVRTIA------------MIFYIRNFLDDVGCKTIIYLERV-
---ARGLSICTTCLLSVV-------QAVTISPRTT-LWR-KLKPQTA------WHVIAFL
LLF---------WIFNSLISSNLLHYITVGSSMNSSEV-GMFTGYCYML-PSRHTVKWLF
LSLMTLRDVIFQ-----------GLMG-WSSGSMALHLNKRHKHLHFTVLGLQTITSQ--
---KSELPR-------------------------GFSLS---------------------
------------------------------------------------------------
------------------------------------------------------------
------------------------------------------------------------
------------------------------------------------------------
------------------------------------------------------------
------------------------------------------------------------
-------------
>223-x
------------------------------------------------ME----------
-PRTEGPRIK---------AGICKQKNLC-TY---------------TIHCSFHGRNQKT
HKH---------------------E---LDHAYF-------------------LVFLRFF
LAL------AMKIIWS---------DLIQ---KI---------IFIS-------------
---LIGLGVL------------GNIILFVRHLYTFIMG---P-----ENKNIDV-ILIHL
-------AFVNTIIIYCIGVRDIA------------TFFYIRNFLGDVGCKTIIYLERV-
---ARGLSICTTCLLSVV-------QAVTISPRTT-LSR-KL------------------
------------------------------------------------------------
------------------------------------------------------------
------------------------------------------------------------
------------------------------------------------------------
------------------------------------------------------------
------------------------------------------------------------
------------------------------------------------------------
------------------------------------------------------------
------------------------------------------------------------
-------------
>202.1-s
------------------------------------------------------------
------------------------------------------------------------
------------------------------------------------------------
----------MKIIWK---------DLIQ---RV---------IFIS-------------
---LTGIGAL------------GNIILFVKHVHTFIMG---R-----ENKNIDI-ILIYL
-------AFVNIIIIYCIGVRTIA------------MIFYIRNFLDDVGCKTIIYLERV-
---ARGLSICTTCLLSVV-------QAVTISPRTT-LWR-KLKPQTP------WHVLAFL
FLF---------WIFNSLISSNLLHYITAGSSMNRSVV-GMFTGYCYIL-PSRNTVKWMF
ISLMAVRDVIFQV--S-----WAGVVGPWLSICISI-----------------TSVSS--
---TFTVPGLQ-----------------------------------------------T-
----------------ILG------------------QKSELPR----------------
---G--FS-------------------------L--S-----------------------
------------------------------------------------------------
------------------------------------------------------------
------------------------------------------------------------
------------------------------------------------------------
-------------
>202.2-s
------------------------------------------------------------
------------------------------------------------------------
------------------------------------------------------------
------------------------------------------------------------
------------------------------------------------------------
----------MPCLLPCLSQKGFP------------SSEHEDNLEGPY------------
-------------------------------PK-----R-KLKPQTP------WHVLAFL
FLF---------WIFNSLISSNLLHYITAGSSMNRSVV-GMFTGYCYIL-PSRNTVKWMF
ISLMAVRDVIFQ-----------GLMG-WSSGSMALHLYKHHKR----VLYLHSSRSA--
---DNSRPEIRATQRVLTLMTCFLF---FYLADFIFSLYTGSTVA----------NDFT-
----------------IPS------------------MKAFLVL----------------
---S--YA-----------------------G-L--S---P--------------FV---
--------L-------------------------------IIF-------DVH------I
----A-KTCCVP------------------------------------------------
------------------------------------------------------------
------------------------------------------------------------
-------------
>195-c
------------------------------------------------------------
------------------------------------------------------------
------------------------------------------------------------
------------MIWS---------ELIQ---RV---------IFLS-------------
---LIGLGIL------------GNILIFVRHVHIFTMG---S-----EKKPIDL-IFTHL
-------AFSNVIIIGTSGIRYVA------------TKLHFKNVLGVAGCKTLVYLGRV-
---ARGLSICTTCLLSMV-------QAVTISPRTS-FLR-KFRPQTI------WQVLPSL
LLL---------CIFNVLISSNLLHHITVGSSLNRSRA-GAYYGYCYML-PSRYTVKWLF
LSLMTLRDVIFQ-----------CLMG-WSSGYMALRLYKHHKR----VLYLHTSRLA--
---NNASPEIRATWSVLILMTCFLL---YYFGDYILSFYIGSVLT----------LDSI-
----------------ILN------------------IRIFLVI----------------
---G--CA-----------------------A-L--S---P--------------SV---
--------L-------------------------------LIK-------DFH------L
----I-SCWRTQWRG--------------EETTFYNN-PSR-------------------
------------------------------------------------------------
--------------------------------N---------------------------
-------------
>195-s
------------------------------------------------------------
------------------------------------------------------------
------------------------------------------------------------
-----------MMIWS---------VLIQ---RV---------IFLS-------------
---LIGLGIL------------GNILIFVRHVLTFTMG---S-----EKKPIDL-IFTHL
-------AFSNVIIIGTSGIRYVA------------TKLHFKNVLGVAGCKTLVYLGRV-
---ARGLSICTTCLLSMV-------QAVTISPRTS-FLR-KFRPQTI------WQVLPSL
LLL---------CIFNVLISSNLLHHITVGSSLNTSRA-GVYYGYCYML-PSRYTVKWLF
LSLMTLRDVIFQ-----------CLMG-WSSGYMALRLYKHHKC----VLYLHTSRLA--
---NNASPEIRATWSVLILMTCFLL---YYFGDYILSFYIGSVLT----------LDSI-
----------------ILN------------------IRIFLVI----------------
---G--YA-----------------------A-L--S---P--------------FV---
--------L-------------------------------LIK-------DFH------L
----I-SCWHTHWRV--------------KETTFYNN-PSS-------------------
------------------------------------------------------------
--------------------------------N---------------------------
-------------
>195-m
------------------------------------------------------------
------------------------------------------------------------
------------------------------------------------------------
------------MIWS---------ELIQ---RV---------IFLS-------------
---LIGLGIL------------GNILIFVRHVLTFTMG---S-----EKKPIDLIIFTHL
-------AFSNVIIIGTSGIRYVA------------TKLHFKNGLGIAGCKTLVYLGRV-
---ARRLSICTTCLLSMV-------QVVTISPRTS-FLR-KFRPQTI------WQVLPSL
LLL---------CIFNVLISSNLLHHITVGSSLNRSRA-GVYYEYCYML-PSRYTVKWLF
LRLMTLRDVIFQ-----------CLMG-WSSGYMALRLYKHHKC----VLYLHTSRLA--
---NNASPEIRATWSVLILMTCFLL---YYFGDYILSFYIGSVLT----------LDSI-
----------------ILN------------------IRIFLVI----------------
---G--YA-----------------------A-L--S---P--------------FV---
--------L-------------------------------LIK-------DFH------L
----I-SCWHTHWQV--------------EETTFYNN-PSS-------------------
------------------------------------------------------------
--------------------------------N---------------------------
-------------
>202.4-s
------------------------------------------------------------
------------------------------------------------------------
------------------------------------------------------------
------------------------------------------------------------
------------------------------------MG---P-----ENKNTDI-IFVYL
-------AFVNTTIIYCLGVRNTV------------TIFYIRNFLGDIACKTIVYLEMI-
---AHGLSMTSA------------------PPVSL-VWS-RLSPSVPGPHCGESSIHGMF
LPFSS------SWILNSPISSNLLHYITAGSSMNSSET-GMFTGYCYML-ASSHTVKWLF
LSLMALRDVIF---Q--------GLMG-WSSGSMALHLYKRHKHLHFTVLGLQTITSQ--
---KSELPR-------------------------------GFSLS---------------
------------------------------------------------------------
------------------------------------------------------------
------------------------------------------------------------
------------------------------------------------------------
------------------------------------------------------------
------------------------------------------------------------
-------------
>202.5-s
------------------------------------------------------------
------------------------------------------------------------
------------------------------------------------------------
------------------------------------------------------------
------------------------------------MG---P-----ENKNTDI-IFVYL
-------AFVNTTIIYCLGVRNTV------------TIFYIRNFLGDIACKTIVYLEMI-
---AHGLSMTSA------------------PPVSL-VWS-RLSPSVPGPHCGESSIHGMF
LPFSS------SWILNSPISSNLLHYITAGSSMNSSET-GMFTGYCYML-ASSHTVKWLF
LSLMALRDVIFPGSH--------GLEQ-WVHGSPSV------------------------
------------------------------------------------------------
------------------------------------------------------------
------------------------------------------------------------
------------------------------------------------------------
------------------------------------------------------------
------------------------------------------------------------
------------------------------------------------------------
-------------
>191-c
------------------------------------------------------------
------------------------------------------------------------
------------------------------------------------------------
------------MVL----------KFIE---KM---------VFLF-------------
---MILVGTL------------GNMSVSVNYMLSWWRS---T-----GKKPIHL-ILVHL
-------TFTNIILLLAKGLPKTV------------AAFGLRNFLDDIGCKVIVYLERV-
---ARGLSICTSSLLTVI-------QAIIVSPRAS-GWR-RLRPKSA------WHILPFL
SFF---------WIFNSLISIHLVHFITS-TGLNISHL-KNSDNYCYFI-LPSQKIKWIV
LPLMVLRDAVFQ-----------GAMG-GASGYMVFLLHKHHQH----VLYLQNSKLL--
---YRTHPELRAAQSVLLLMLCFAL---FYWTDCAFSLIISISLV----------ENSL-
----------------IVN------------------IQECLTL----------------
---A--YA-----------------------S-F--S---P--------------LV---
--------L-------------------------------IHR-------DGL------L
----A-GCCSAQ------------------------------------------------
------------------------------------------------------------
------------------------------------------------------------
-------------
>191-s
------------------------------------------------------------
------------------------------------------------------------
------------------------------------------------------MWKE--
----------VKMVL----------KFIE---KM---------VFLF-------------
---MILVGTL------------GNMSVSVNYMFSWWRS---T-----GKKPIHL-ILIHL
-------AFTNIILLLAKGLPKTI------------AAFGLRNFLDDIGCKVIVYLERV-
---ARGLSICTSSLLTVV-------QAIIISPRAS-GWR-RLRPTSA------WHILPFL
SFF---------WTFNSLISIHLIHSITS-TGLNISHL-KNSDNYCYFI-LPSQKIKWIV
LLLMILRDAVFQ-----------GAMG-GASGYMVFLLHKYHQH----VLYLQNSKLL--
---YRTPPELRAAQSVLLLMLCFVF---FYWTDCAFSLILSISLV----------ENSL-
----------------IVN------------------IQECLTL----------------
---A--YA-----------------------S-F--S---P--------------LV---
--------L-------------------------------IHR-------DGV------L
----A-GCCSAQ------------------------------------------------
------------------------------------------------------------
------------------------------------------------------------
-------------
>191-m
------------------------------------------------------------
------------------------------------------------------------
------------------------------------------------------------
------------MVL----------KFIE---KM---------VFLF-------------
---MILVGTL------------GNMSVSVNYMLSWWRS---T-----GKKPIHL-ILIHL
-------AFTNIILLLAKGLPKTV------------AAFGLRNFLDDIGCKVIVYLERV-
---ARGLSICTSSLLTVV-------QAIIISPRAS-GWR-RLRPTSA------WHILPFF
SFF---------WTFNSLISIHLIHSITS-TGLNISHL-KNSDNYCYFI-LPSQKIKWIV
LPLMVLRDAVFQ-----------GAMG-GASGYMVFLLHKHHQQ----VLYLQNSKLL--
---YRTPPELRVAQSVLLLMLCFVF---FYWTDCAFSLILSISLV----------ENSL-
----------------IVN------------------IQECLTL----------------
---A--YA-----------------------S-F--S---P--------------LV---
--------L-------------------------------IHR-------DGL------L
----A-GCCSAQ------------------------------------------------
------------------------------------------------------------
------------------------------------------------------------
-------------
>191-p
------------------------------------------------------------
------------------------------------------------------------
------------------------------------------------------------
------------MVL----------KFIE---KM---------VFLF-------------
---MILVGTL------------GNMSVSVNYMFIWGRS---T-----GKKPIHL-ILIHL
-------AFTNIILLLAKGLPKTI------------AAFGLRNFLDDTGCKIIVYLERV-
---ARGLSICTSSLLAMV-------QAIIISPRGS-GWR-RLRPKSA------WHILPFL
SFF---------WTFNSLISIHLIHSITS-TGLNTSHL-KNSDNYCYFI-LPSQKTKWIV
LPLLVMRDAVFQ-----------GAMG-GASGYMVFLLHKHHQ-----------------
------------------------------------------------------------
------------------------------------------------------------
------------------------------------------------------------
------------------------------------------------------------
------------------------------------------------------------
------------------------------------------------------------
------------------------------------------------------------
-------------
>191-x
------------------------------------------------------------
------------------------------------------------------------
------------------------------------------------------------
------------MVL----------KYIN---KVN-------KISLF-------------
---MTVVGTL------------GNMFVSVNYTFSYWGS---S-----EKKPIYL-TLIHL
-------AFTNILILLAKGLPKTI------------LAFGLRNFLDDIGCKIIVYLERV-
---ARGLSICTSSFLTVV-------QAIIISPRAS-GWS-RLRPKSA------WHILPFL
SFF---------WTFNSLISIHLIHSITS-TGLNISHL-KNRDNYCYFI-LPSQKIKWIV
LPLMVLRDAVFQ-----------GAMG-GASGYMVFLLHKHHQH----VLYLQNSKLL--
---YRTPPELRAAQSVLLLMLCFVF---FYWTDCAFSLILSISLV----------ENSL-
----------------IVN------------------IQECLTL----------------
---A--YA-----------------------S-F--S---P--------------LV---
--------L-------------------------------IHR-------DGV------L
----T-GCCSAQ------------------------------------------------
------------------------------------------------------------
------------------------------------------------------------
-------------
>214-c
-MHLPLPREHKKMLLYQLCYSDPCLAL-----------------LILSLK----------
----------------------C----IF-I-----------------------------
-----------------------------------------------------LHTRK--
----------EEMIW----------KLIK---KI---------LFLF-------------
---MTMLGIL------------GNMSVSVNYMFCWWGS---P-----EKKSVHL-ILIHL
-------TFTNIIILLTKGLQKTI------------VAFGLRNFLNNLGCKIIVYLERV-
---SHGLSLCTSSLLTVV-------QAIIISPRPS-GWR-RLRPKSV------WNILPFF
LFF---------WIFNALISMNLINSITS-TRLNISQL-KSDDNYCYFM-LPSQKIKWIV
LPLMVLRDAVFQ-----------GAMG-GASGYMVFLLHKHHQH----VLYLQNSKLL--
---YRTPPELRAAQSVLLLMLCFVF---FYWTDCAFSLILSLSSR----------DNTL-
----------------TVN------------------PRELLTL----------------
---G--YA-----------------------T-F--S---P--------------LV---
--------L-------------------------------IHR-------DGL------L
----V-ERWHVQSKK------------------L-----RNCLSF---------------
ICSTRK----------------------------KKLSVLQY------------------
----------------CG------------------------------------------
-------------
>214.3-s
-MHLPLPLEHKKMLLYQLCCSDPCLAL-----------------LMLSLK----------
----------------------C----IF-I-----------------------------
-----------------------------------------------------LHTRK--
----------EEMIW----------KLIK---KI---------LFLF-------------
---MTMLGIL------------GNMFVSVNFMLSWWGS---P-----EKKSVHL-ILIHL
-------AFTNIIILLTKGLQKTI------------VAFGLRNFLNNLGCKIIVYMERV-
---AHGLSLCTSSLLTVV-------QAIIISPRAS-GWR-RLRPKSV------WHILPFF
LLF---------WILNALISMNLINSITS-IRLNISQL-KSDDNYCYFM-LPSQKIKWIV
LPLMVLRDAVFQ-----------GAMG-GASGYMVFLLHKHHQH----VLYLQNSKLL--
---YRTPPELRAAQSVLLLMLCFVF---FYWTDCAFSLVLSLSSR----------DKTL-
----------------TVN------------------PRELLTL----------------
---G--YA-----------------------T-F--S---P--------------LV---
--------L-------------------------------IHR-------DGL------L
----F-ECCHAQLKK------------------L-----RNCLSF---------------
ICSTRK----------------------------KKLSVLQH------------------
----------------CG------------------------------------------
-------------
>214.1-s
-MHLPLPLEHKKMLLYQLCCSDPCLAL-----------------LMLSLK----------
----------------------C----IF-I-----------------------------
-----------------------------------------------------LHTRK--
----------EEMIW----------KLIK---KI---------LFLF-------------
---MTMLGIL------------GNMFVSVNFMLSWWGS---P-----EKKSVHL-ILIHL
-------AFTNIIILLTKGLQKTI------------VAFGLRNFLNNLGCKIIVYMERV-
---AHGLSLCTSSLLTVV-------QAIIISPRAS-GWR-RLRPKSV------WHILPFF
LLF---------WILNALISMNLINSITS-IRLNISQL-KSDDNYCYFM-LPSQKIKWIV
LPLMVLRDAVFQ-----------GAMG-GASGYMVFLLHKHHQH----VLYLQNSKLL--
---YRTPPELRAAQSVLLLMLCFVF---FYWTDCAFSLVLSLSSR----------DKTL-
----------------TVN------------------PRELLTL----------------
---G--YA-----------------------T-F--S---P--------------LV---
--------L-------------------------------IHR-------DGL------L
----F-ECCHAQLKK------------------L-----RNCLSF---------------
ICSTRK----------------------------KKLSVLQH------------------
----------------CG------------------------------------------
-------------
>214-z
-MHLPLPLEHKKMLLYQLCCSDPCLAL-----------------LMLSLK----------
----------------------C----IF-I-----------------------------
-----------------------------------------------------LHTRK--
----------EEMIW----------KLIK---KI---------LFLF-------------
---MTMLGIL------------GNMFVSVNFMLSWWGS---P-----EKKSVHL-ILIHL
-------AFTNIIILLTKGLQKTI------------VAFGLRNFLNNLGCKIIVYMERV-
---AHGLSLCTSSLLTVV-------QAIIISPRAS-GWR-RLRPKSV------WHILPFF
LFF---------WILNALISMNLINSITS-TRLNISQL-KSDDNYCYFM-LPSQKIKWIV
LPLMVLRDAVFQ-----------GAMG-GASGYIVFLLHKHHQH----VLYLQNSKLL--
---YRTPPELRAAQSVLLLMLCFLF---FYWTDCAFSLVLSLSSR----------DKTL-
----------------TVN------------------PRELLTL----------------
---G--YA-----------------------T-F--S---P--------------LV---
--------L-------------------------------IHR-------DGL------L
----V-ERCHAQSKK------------------L-----RNCLSF---------------
ICSTRK----------------------------KKLSVLQH------------------
----------------CG------------------------------------------
-------------
>214-m
-MRLPLPLEHKKMLLYQLWCSDPCLAL-----------------LMLSLK----------
----------------------C----IF-I-----------------------------
-----------------------------------------------------LHTRK--
----------EEMIW----------KLIK---KI---------LFLF-------------
---MTMLGIL------------GNMFVSVNFMLSWWGS---P-----EKKSVHL-ILIHL
-------AFTNIIILLTKGLQKTI------------VAFGLRNFLNNLGCKIIVYMERV-
---AHGLSLCTSSLLTVV-------QAIIISPRAS-GWR-RLRPKSV------RHILPFF
LFF---------WILNALISMNLINSITS-TRLNISQL-KSDDNYCYFM-LPSQKIKWIV
LPLMVLRDAVFQ-----------GAMG-GASGYMVFLLHKHHQH----VLYLQNSKLL--
---YRTPPELRAAQSVLLLMLCFVF---FYWTDCAFSLVLSLSSR----------DKTL-
----------------TVN------------------PRELLTL----------------
---G--YA-----------------------T-F--S---P--------------LV---
--------L-------------------------------IHR-------DGL------L
----F-ECCHAQLKK------------------L-----RNCLSF---------------
ICSTRK----------------------------KKLSVLQH------------------
----------------CG------------------------------------------
-------------
>214-x
-MHLPLPLEHKKMLLYQLCCSDPCLAL-----------------LMLSLK----------
----------------------C----IF-I-----------------------------
-----------------------------------------------------LHTRK--
----------KEMIW----------KLIK---KI---------LFLF-------------
---MTMLGIL------------GNMFVSVNFMLSWWGS---P-----EKKSVHL-ILIHL
-------AFTNIIILLTKGLQKTI------------VAFGLRNFLNNLGCKIIVYMERV-
---AHGLSLCTSSLLTVV-------QAIIISPRAS-GWR-RLRPKSV------WHILPFF
LFF---------WILNALISMNLINSITS-TRLNISQL-KSDDNYCYFM-LPSQKIKWIV
LPLMVLRDAVFQ-----------GAMG-GASGYIVFLLHKHHQH----VLYLQNSKLL--
---YRTPPELRAAQSVLLLMLCFVF---FYWTDCAFSLIINISSR----------DTTL-
----------------MIN------------------TREFLTL----------------
---G--YA-----------------------T-F--S---P--------------FV---
--------L-------------------------------IHR-------DGL------L
----N-KFWHAQWEK------------------L-----RKCL-----------------
------------------------------------------------------------
------------------------------------------------------------
-------------
>214.2-s
------------------------------------------------------------
------------------------------------------------------------
------------------------------------------------------------
------------------------------------------------------------
---MTMLGIL------------GNMFVSVNFMLSWWGS---P-----EKKSVHL-ILIHL
-------AFTNIIILLTKGLQKTI------------VAFGLRNFLNNLGCKIIVYMERV-
---AHGLSLCTSSLLTVV-------QAIIISPRAS-GWR-RLRPKSV------WHILPFF
LLF---------WILNALISMNLINSITS-IRLNISQL-KSDDNYCYFM-LPVRK-----
------------------------------------------------------------
-------------------------------SNGLFSLLWS-------------------
------------------------------------------------------------
------------------------------------------------------------
------------------------------------------------------------
------------------------------------------------------------
------------------------------------------------------------
------------------------------------------------------------
-------------
>214-p
-MPLPLPLEHKKTLLYQMCCSDPCLAL-----------------LMLFLK----------
----------------------C----IF-I-----------------------------
-----------------------------------------------------LHTRK--
----------EEMIW----------TLIK---KI---------LFLF-------------
---MTVLGIL------------GNMSVSVNYMFSWWGG---P-----EKKLIHL-ILIHL
-------AFTNIVILLTKGLQKTI------------VAFGMRNFLEDIGCEIIVYLERV-
---AHGLSLCTSSLLTVV-------QAIIISPRAS-GWK-RLRPKSA------WHILPFF
VFF---------WVFNALISMNLINSITS-TRLNISQL-KSDDNYCYFM-LPSQKIKLIV
LPLLVLRDAVFQ-----------GTMG-GASGYMVFLLHKHHQH----VLYLQNSKLL--
---YRTPPELRAAQSVLLLMLCFAF---FYWTDCAFSLVLSLSSR----------DNTL-
----------------TVN------------------PRELLTL----------------
---G--YA-----------------------T-F--S---P--------------FV---
--------L-------------------------------IHR-------NGF------L
----A-EYWHAQSKK------------------L-----RKCLAF---------------
ICSTRK----------------------------KKLSVLQY------------------
----------------CG------------------------------------------
-------------
>199-c
------------------------------------------------------------
------------------------------------------------------------
------------------------------------------------------------
------------MIL----------KLIK---KI---------LFLF-------------
---MTVLGIL------------GNMSVSVNYMFSWWGS---P-----EKKPVHL-ILIHL
-------AFTNTVILLAKGLPKTI------------VAFGLSNFLDDSGCKIIVYLERV-
---AHGLSLCASSLLTVV-------QAIIISPRTS-GWR-MLRPKSA------WHILPFF
LFF---------WLFSALISMNLIHSITS-TRLNISQF-KSDSNNCYFM-LPSQKIKGIV
LPLMVLRDAIFQ-----------GAMG-GASGYMVFLLYKHHQH----VLYLQNSKLL--
---YRTPPELRAAQSVLLLMLCFVF---FYWTDCAFSLILSLSSR----------DNTL-
----------------MVN------------------PRELLTL----------------
---G--YA-----------------------T-F--S---P--------------LV---
--------L-------------------------------IHR-------DGL------L
----V-ERWHVQWEK------------------L-----RKCLLF---------------
ICSTRK----------------------------KKLSVLHY------------------
----------------CG------------------------------------------
-------------
>199.1-m
------------------------------------------------------------
------------------------------------------------------------
------------------------------------------------------------
------------MIL----------KLIK---KI---------LFLF-------------
---MTVLGIM------------GNMSVSVNYMFSCWGS---P-----EKKPVHL-ILIHL
-------AFTNTVILLAKGLPKTI------------VAFGLRNFLDDSGCKIIVYLERV-
---AHGLSLCASSLLTVV-------QAIIISPRAS-GWR-MLRPKSA------WHILPFF
LFF---------WLFSALINMNLINSITS-TRLNISQF-KTDSNNCYFM-LPSQKIKGIV
LPLMVLRDAVFQ-----------GAMG-GASGYMVFLLYKHHQH----VLYLQNSKLL--
---YRTPPELRAAQSVLLLMFCFVF---FYWTDCAFSLILSLSSK----------DNTL-
----------------MVN------------------PRELLTL----------------
---G--YA-----------------------T-F--S---P--------------LV---
--------L-------------------------------IHR-------DGL------L
----V-ERWHVQWEK------------------L-----RKCLLF---------------
ICSTRK----------------------------KKLSVLQY------------------
----------------CG------------------------------------------
-------------
>199.2-m
-MHPPLPLEHQKMLSCKMCCSDPCPAL-----------------LILSLK----------
----------------------C----IC-I-----------------------------
-----------------------------------------------------LHTRK--
----------EEMIL----------KLIK---KI---------LFLF-------------
---MTVLGIM------------GNMSVSVNYMFSCWGS---P-----EKKPVHL-ILIHL
-------AFTNTVILLAKGLPKTI------------VAFGLRNFLDDSGCKIIVYLERV-
---AHGLSLCASSLLTVV-------QAIIISPRAS-GWR-MLRPKSA------WHILPFF
LFF---------WLFSALINMNLINSITS-TRLNISQF-KTDSNNCYFM-LPSQKIKGIV
LPLMVLRDAVFQ-----------GAMG-GASGYMVFLLYKHHQH----VLYLQNSKLL--
---YRTPPELRAAQSVLLLMFCFVF---FYWTDCAFSLILSLSSK----------DNTL-
----------------MVN------------------PRELLTL----------------
---G--YA-----------------------T-F--S---P--------------LV---
--------L-------------------------------IHR-------DGL------L
----V-ERWHVQWEK------------------L-----RKCLLF---------------
ICSTRK----------------------------KKLSVLQY------------------
----------------CG------------------------------------------
-------------
>199.1-x
------------------------------------------------------------
------------------------------------------------------------
------------------------------------------------------------
------------------------------------------------------------
------------------------MA----------------------------------
------------------------------------------------------------
-------SLCASSLLTVV-------QAIIISPRAS-GWR-MLRPKSA------WHILPFF
LFF---------WLFSALINMNLINSITS-TRLNISQF-KTDSNNCYFM-LPSQKIKGIV
LPLMVLRDAVFQ-----------SAMG-GASGYMVFLLYKHHQH----VLYLQNSKLL--
---YRTPPELRAAQSVLLLMLCFVF---FYWTDCAFSLILSLSSR----------DNTL-
----------------MVN------------------PRELLTL----------------
---G--YA-----------------------T-F--S---P--------------LV---
--------L-------------------------------IHR-------DGL------L
----V-ERWHVQWEK------------------L-----RKCLLF---------------
ICSTRK----------------------------KKLSVLQY------------------
----------------CG------------------------------------------
-------------
>199-s
-MHPPLPLEHQKMLSCKMCCSDPCLAL-----------------LTLSLK----------
----------------------C----IC-I-----------------------------
-----------------------------------------------------LHTRK--
----------EEMIL----------KLIK---KI---------LFLF-------------
---MTVLGIM------------GNMSVSVNYMFSWWGG---A-----EKKPVHL-ILIHL
-------AFTNTVILLAKGLPKTI------------VAFGLRNFLDDSGCKIIVYLERV-
---AHGLSLCASSLLTVV-------QAIIISPRAS-GWR-ILRPKSA------WHILPFF
LFF---------WLFSALININLINSITS-TRLNISQF-KTDNNNCYFM-LPSQKIKGIV
LPLMVLRDAVFQ-----------GAMG-GASGYMVFLLHKHHHH----VLYLQNSKLL--
---YRTPPELRAAQSVLLLMLCFVF---FYWTDCAFSLILSLSSR----------DNTL-
----------------MVN------------------PRELLTL----------------
---G--YA-----------------------T-F--S---P--------------LV---
--------L-------------------------------IHR-------DGL------L
----V-ERWHVQWEK------------------L-----RKCLLF---------------
ICSTRK----------------------------KKLSVLQY------------------
----------------CG------------------------------------------
-------------
>206/209.1-c
------------------------------------------------------------
------------------------------------------------------------
------------------------------------------------------------
------------MVL----------KYIE---EI---------IFPS-------------
---MTVLGTL------------GNMSVSVNFMFSWWGS---P-----EKKPIHL-ILIHL
-------AFTNIIILLTKGLPKTV------------VAFGLRNFLDAIGCKIIVYLGRV-
---ARGLSICTSSLLTVV-------QAIIISPRAS-GWS-RLRPKSA------WHILPFF
SFF---------WILNAFISVNLIHSIRS-TGMNTSQ---NSDNYCYLT-SESQKIKWIV
LPLMVLRDAVFQ-----------GAMG-GASGYMVFLLHKHHQH----ILYLQTSKLL--
---YRTPPELRAAQSVFLLMLCFVF---FYWIDCAFSLIFSLSSR----------DNTL-
----------------VAN------------------TEEFLTL----------------
---G--YA-----------------------T-F--S---P--------------LV---
--------L-------------------------------IHK-------DGL------L
----V-ECWHAQWEK------------------L-----RKCHSH---------------
L-------------------------------------NVQ-------------------
------------------------------------------------------------
-------------
>206/209.3-c
------------------------------------------------------------
------------------------------------------------------------
------------------------------------------------------------
------------MVL----------KYIK---EI---------TFLL-------------
---ITVIGTL------------GNVSVSVNYMFNWWRG---P-----EKKPIYL-ILIHL
-------AFTNILILLTKGLPKTV------------AAFGLRNFLDDIGCKIIVYLTRV-
---ARGLSICTSSLLTVV-------QAIIISPRAS-GWR-KLKPKSA------WHILLFF
LYF---------WILNGLISMNLIHSITS-TGLNISQL-KNSDNYCYFM-LESQEIKWIV
LPLMVLRDAVFQ-----------GAMG-GASGYMVFLLHKHHQH----VLYLQNSKLL--
---YRTPPELRAAQSVLLLMLCFVF---FYWTDCVFSVIISISSR----------DNTL-
----------------MAN------------------TGEFLTL----------------
---G--YA-----------------------T-F--G---P--------------LV---
--------L-------------------------------IHK-------DGF------L
----V-ECWHAQWEK------------------L-----RKCHSH---------------
L-------------------------------------YVQ-------------------
------------------------------------------------------------
-------------
>206/209.2-c
------------------------------------------------------------
------------------------------------------------------------
------------------------------------------------------------
------------------------------------------------------------
------------------------------------------------------------
------------------------------------------------------------
------------------------------------------------------------
--------------------MNLIHSITS-TGLNISQL-KNSDNYCYFM-LESQEIKWIV
LPLMVLRDAVFQ-----------GAMG-GASGYMVFLLHKHHQH----ILYLQTSKLL--
---YRTPPELRAAQSVFLLMLCFVF---FYWIDCAFSLIFSLSSR----------DNTL-
----------------VAN------------------TEEFLTL----------------
---G--YA-----------------------T-F--S---P--------------LV---
--------L-------------------------------IHK-------DGL------L
----V-ECWHAQWEK------------------L-----RKCHSH---------------
L-------------------------------------NVQ-------------------
------------------------------------------------------------
-------------
>206/209.3-p
------------------------------------------------------------
------------------------------------------------------------
------------------------------------------------------------
------------MVL----------KYIN---EI---------VFLF-------------
---ITVVGTL------------GNMSVSVNYMFNWWRG---P-----EKKPIHL-ILIHL
-------AFTNILILLTKGLPKTI------------AAFGLRNFLDDIGCKTIVYLERV-
---ARGLSICTSSLLTVV-------QATIISPRAS-GWN-RLRPKYA------WHILLFF
LYF---------WILNGLISMNLIHSITS-TGLNISQL-KNSDNYCYFM-LESQEIKWIV
LPLMVLRDAVFQ-----------AAMG-GASGYMVFLLHKHHQH----VLYLQNSKLL--
---YRTPPELRAAQSVLLLMLCFVF---FYWTDSAFSLILSLSSR----------DNTW-
----------------MVN------------------TQEFIIL----------------
---G--YA-----------------------T-F--S---P--------------LV---
--------L-------------------------------IHR-------DGF------L
----V-ECWHAQWEK------------------L-----RKYFSH---------------
L-------------------------------------YVQ-------------------
------------------------------------------------------------
-------------
>206-c
-------------MHPG-------------------------------------------
------------------------------YKF---------------------------
-----------------------------------------------------FLTKK--
----------REMVL----------KYIK---EI---------IFIF-------------
---ITVFGTL------------GNMYVSVNYMFSWWGN---P-----EKKSVHL-ILIHL
-------AFTNILILLTKGLPKTV------------AAFGLRNFLDAIGCKIIVYLGRV-
---ARGLSICTSSLLTVV-------QAIIISPRAS-RWS-RLRPRST------WHILLFF
LYF---------WILNALMSMNLIHSITS-AGLNISQL-KNSNNYCYLM-QESQEIKWIF
LPLMVLRDAVFQ-----------GAMG-GASGYMVFLLHKHHQH----VLYLQNSKLL--
---YRTPPELRAAQSIFLLMLCFVF---FYWIDCTYSLILSLSSR----------DNTL-
----------------MAN------------------TQEFLTL----------------
---G--YA-----------------------T-F--G---P--------------LV---
--------L-------------------------------IHK-------DGL------L
----V-GCWHAQWEK------------------L-----RKCHFH---------------
L-------------------------------------NVQ-------------------
------------------------------------------------------------
-------------
>206-s
--------MLLQNVLTGSMSRITEVFF-----------------KSL-------------
----------------------C----ILDTSF---------------------------
-----------------------------------------------------FLTRK--
----------KEMVL----------KYIK---EI---------IFIF-------------
---ITVIGTL------------GNMSVSVNYMFSWWGN---P-----EKKSVHL-ILIHL
-------AFTNIIILLTKGLPKIV------------AVFSLRNFLDDIGCKIIVYLGRV-
---ARGLSICTSSLLTVV-------QAIIISPRAS-RWS-RLRPRSA------WHILLFF
LYF---------WVLNALMSMNLIHSITS-AGLNMSQL-KNSNNYCYLM-QESQEIKWIV
LPLMVLRDAVFQ-----------GAMG-GASGYMVFLLHKHHQH----VLFLQNSKLL--
---YRTPPELRAAQSIFLLMLCFVF---FYWTDCTFSLILSISSR----------DNTL-
----------------IAN------------------TQEFLAL----------------
---G--YA-----------------------T-F--S---P--------------LV---
--------L-------------------------------IHR-------DGL------L
----V-ECCHVKWEK------------------L-----RKCHSH---------------
L-------------------------------------NVQ-------------------
------------------------------------------------------------
-------------
>206-m
------------------------------------------------------------
------------------------------------------------------------
------------------------------------------------------------
------------MVL----------KYIK---EI---------IFIF-------------
---ITVIGTL------------GNMSVSVNYMFSWWGN---P-----EKKSVQL-ILIHL
-------AFTNIIILLTKGLPKTV------------AAFGLRNFLDAIGCKIIVYLGRV-
---ARGLSICTSSLLTVV-------QAIIISPRAS-RWS-RLRPRSA------WHILLFF
LYF---------WILNALMSMNLIHSITS-VGLNMSQL-KNSNNYCYLM-QESQEIKWIF
LPLMVLRDALFQ-----------GAMG-GASGYMVFLLHKHHQH----VLFLQSSKLL--
---YRTPPELRAAQSIFLLMLCFVF---FYWTDCTFSLILSLSSR----------DNTL-
----------------IAN------------------TQEFLAL----------------
---G--YA-----------------------T-F--S---P--------------LV---
--------L-------------------------------IHR-------DGL------L
----V-ECWHAQWEK------------------L-----RKCHSH---------------
L-------------------------------------NVQ-------------------
------------------------------------------------------------
[truncated: 611,769 more chars]
